# Supplementary material for: Bis(nitrato-κO)(5,7,12,14-tetra­methyl-1,4,8,11-tetra­aza­cyclo­tetra­decane-6,13-diaminium-κ4 N 1,N 4,N 8,N 11)copper(II) dinitrate tetra­hydrate
Source: Acta Crystallogr Sect E Struct Rep Online. 2010 Jun 23;66(Pt 7):m837. doi: 10.1107/S1600536810023342 (PMC3006849; doi:10.1107/S1600536810023342)
Supplement: Supplementary file 2 [file e-66-0m837-Isup2.hkl]

# 
# h,k,l, Fc-squared, Fo-squared, sigma(Fo-squared) and status flag 
# 
data_I
_shelx_title ' x in P2(1)/n' 
_shelx_refln_list_code          4 
_shelx_F_calc_maximum      145.35 
_exptl_crystal_F_000       710.00 
_reflns_d_resolution_high  0.7804 
 
loop_ 
 _symmetry_equiv_pos_as_xyz 
 'x, y, z' 
 '-x+1/2, y+1/2, -z+1/2' 
 '-x, -y, -z' 
 'x-1/2, -y-1/2, z-1/2' 
 
_cell_length_a     9.2008 
_cell_length_b    16.5760 
_cell_length_c     9.2783 
_cell_angle_alpha  90.000 
_cell_angle_beta   98.788 
_cell_angle_gamma  90.000 
 
_shelx_F_squared_multiplier     1.000 
 
loop_ 
 _refln_index_h 
 _refln_index_k 
 _refln_index_l 
 _refln_F_squared_calc 
 _refln_F_squared_meas 
 _refln_F_squared_sigma 
 _refln_observed_status 
   4   0   0     2255.64     2488.65     60.46 o 
   6   0   0     4652.18     4510.99    106.17 o 
  10   0   0       11.01        8.02     21.34 o 
   1   1   0     5368.54     7002.92    135.07 o 
   2   1   0      174.18      174.65      7.86 o 
   3   1   0     8470.05     8603.71    125.23 o 
   4   1   0      629.78      645.48     21.78 o 
   5   1   0      935.28      788.88     21.00 o 
   6   1   0     1233.25     1258.31     29.69 o 
   7   1   0      964.21      878.97     26.08 o 
   8   1   0       10.97        8.07     11.24 o 
   9   1   0       28.80       47.43     18.44 o 
  10   1   0      179.83      168.38     28.16 o 
  11   1   0      379.85      409.71     27.32 o 
   0   2   0     8767.14     7049.28    137.01 o 
   1   2   0       44.30       61.74      3.25 o 
   2   2   0     8231.42     7794.20    110.75 o 
   3   2   0     2782.74     2761.46     45.68 o 
   4   2   0     3064.00     2975.86     50.68 o 
   5   2   0      144.89      156.37     16.90 o 
   6   2   0      216.77      212.05     13.83 o 
   7   2   0      229.69      225.27     15.92 o 
   8   2   0       69.98       99.64     11.58 o 
   9   2   0      216.20      258.20     33.56 o 
  10   2   0      396.74      443.27     32.22 o 
  11   2   0        1.76        3.56     17.27 o 
   1   3   0    12715.39    14274.35    160.89 o 
   2   3   0     5780.62     5653.12     85.70 o 
   3   3   0      149.93      136.02      6.74 o 
   4   3   0      485.96      551.64     13.18 o 
   5   3   0      993.93      876.56     18.43 o 
   6   3   0      107.03       95.61      9.42 o 
   7   3   0     1898.08     1727.63     31.22 o 
   8   3   0       33.55       19.68     11.28 o 
   9   3   0      579.10      532.85     24.29 o 
  10   3   0       23.26       29.18     34.89 o 
  11   3   0       48.75       47.61     26.33 o 
   0   4   0     5738.49     6863.52    141.05 o 
   1   4   0      773.95      948.31     14.03 o 
   2   4   0    19659.41    19922.55    223.58 o 
   3   4   0     2777.27     2642.75     35.41 o 
   4   4   0     1811.25     1887.92     28.79 o 
   5   4   0        2.78        4.20      5.70 o 
   6   4   0      575.19      550.45     16.17 o 
   7   4   0      303.43      280.73     16.06 o 
   8   4   0       27.00       13.75     11.10 o 
   9   4   0       43.63       38.49     13.96 o 
  10   4   0      647.65      708.87     29.89 o 
  11   4   0       24.92       20.15     24.32 o 
   1   5   0      182.18      302.25      7.33 o 
   2   5   0    14881.68    15598.57    176.15 o 
   3   5   0     9665.96    10613.68    110.98 o 
   4   5   0      782.41      914.14     17.81 o 
   5   5   0     2998.20     2880.74     41.81 o 
   6   5   0     1285.71     1300.55     30.98 o 
   7   5   0      158.79      205.44     16.57 o 
   8   5   0      590.88      591.44     23.76 o 
   9   5   0      609.65      584.59     28.89 o 
  10   5   0       51.83       70.37     17.89 o 
   0   6   0    20438.99    20041.81    399.05 o 
   1   6   0       49.50       53.50      8.19 o 
   2   6   0     6676.94     7065.19     83.28 o 
   3   6   0      104.88       29.98      9.66 o 
   4   6   0      745.00      702.61     14.31 o 
   5   6   0        6.52       -2.54      7.03 o 
   6   6   0       10.75       11.05      7.66 o 
   7   6   0        2.90       -9.39      9.39 o 
   8   6   0      945.54      937.49     29.41 o 
   9   6   0       19.38       40.01     14.58 o 
  10   6   0      189.69      239.91     37.13 o 
  11   6   0        3.44       10.54     32.90 o 
   1   7   0     6631.28     7197.21    125.96 o 
   2   7   0      184.55      247.48      7.85 o 
   3   7   0      780.90      821.14     15.64 o 
   4   7   0      448.24      410.78     12.06 o 
   5   7   0     1994.55     1868.50     30.87 o 
   6   7   0      638.76      599.20     20.92 o 
   7   7   0      349.31      399.38     18.77 o 
   8   7   0       24.01       18.38     21.08 o 
   9   7   0        3.57      -15.22     23.69 o 
  10   7   0      155.69      222.34     28.28 o 
  11   7   0      312.11      328.76     54.05 o 
   0   8   0      180.46      114.70     14.90 o 
   1   8   0       77.65       52.96      6.74 o 
   2   8   0     4109.62     4251.97     58.14 o 
   3   8   0     1407.28     1614.55     25.21 o 
   4   8   0     7096.32     7485.45     91.51 o 
   5   8   0      220.03      224.11     11.61 o 
   6   8   0      649.03      688.31     22.35 o 
   7   8   0      157.15      208.41     27.50 o 
   8   8   0      636.15      612.71     46.94 o 
   9   8   0       98.41      141.10     23.13 o 
  10   8   0      438.58      439.31     42.72 o 
   1   9   0     4137.23     4335.06     67.24 o 
   2   9   0     1977.29     2309.70     41.50 o 
   3   9   0      865.27      848.36     16.93 o 
   4   9   0     1531.83     1619.93     27.08 o 
   5   9   0       38.21       41.36     12.55 o 
   6   9   0     2222.53     2240.28     71.19 o 
   7   9   0     1320.45     1182.85     50.24 o 
   8   9   0     1132.97     1268.05     55.95 o 
   9   9   0      839.85      811.85     49.64 o 
  10   9   0       38.70       10.75     32.52 o 
   0  10   0      113.00       72.25     15.45 o 
   2  10   0     2395.55     2468.90     36.11 o 
   3  10   0      518.97      479.13     13.22 o 
   4  10   0      319.98      344.97     18.98 o 
   5  10   0      889.50      836.47     40.20 o 
   6  10   0      780.94      817.71     42.25 o 
   7  10   0       75.12      109.79     25.85 o 
   8  10   0      298.96      307.47     37.62 o 
   9  10   0      128.15       84.93     31.23 o 
  10  10   0      163.51      165.88     40.29 o 
   2  11   0      400.25      385.01     28.41 o 
   3  11   0     2079.58     2061.02     44.40 o 
   4  11   0      288.23      315.36     24.78 o 
   5  11   0      898.92      992.85     45.49 o 
   6  11   0      226.74      239.47     31.14 o 
   7  11   0        7.49       36.62     23.12 o 
   8  11   0        7.80        2.31     26.14 o 
   9  11   0      353.93      442.40     46.11 o 
   0  12   0     4037.86     4355.03    107.35 o 
   2  12   0     1584.50     1646.26     58.40 o 
   3  12   0      462.14      504.07     22.59 o 
   4  12   0       39.58       24.51     19.16 o 
   5  12   0      152.16      107.54     25.57 o 
   6  12   0      896.01      992.83     48.77 o 
   7  12   0       33.55       30.42     24.92 o 
   8  12   0      584.81      570.03     43.86 o 
   9  12   0       11.72      -15.20     29.34 o 
   2  13   0      238.13      239.45     19.03 o 
   3  13   0      641.09      666.02     26.37 o 
   4  13   0     1591.74     1560.51     59.49 o 
   5  13   0      474.48      492.95     35.88 o 
   6  13   0      458.04      400.82     36.12 o 
   7  13   0      172.62      158.56     31.73 o 
   8  13   0       82.34       14.37     30.36 o 
   9  13   0        8.70       -9.34     32.35 o 
   0  14   0     3937.99     3971.82    103.31 o 
   2  14   0       92.19       62.47     15.34 o 
   3  14   0      654.15      566.86     37.00 o 
   4  14   0      735.94      797.71     45.20 o 
   5  14   0       92.68      110.36     28.11 o 
   6  14   0      529.83      551.95     39.61 o 
   7  14   0       20.36       38.87     32.22 o 
   8  14   0       18.11       -7.83     29.83 o 
   1  15   0     1551.06      731.58     38.40 o 
   2  15   0      406.13      454.38     43.16 o 
   3  15   0      239.16      261.74     34.44 o 
   4  15   0       19.28      -25.04     25.04 o 
   5  15   0        4.22        0.13     25.57 o 
   6  15   0       29.48      -14.82     27.29 o 
   7  15   0      653.08      641.27     48.18 o 
   8  15   0       30.89       44.37     35.18 o 
   0  16   0      265.36      174.58     28.05 o 
   1  16   0      431.35      243.58     31.08 o 
   2  16   0      162.65      155.83     29.19 o 
   3  16   0       51.14       18.44     25.36 o 
   4  16   0      586.72      544.18     42.74 o 
   5  16   0      220.94      225.35     38.68 o 
   6  16   0      427.70      519.39     45.45 o 
   7  16   0       44.65       87.94     36.12 o 
   1  17   0      206.34      276.45     33.24 o 
   2  17   0      859.24      932.03     49.07 o 
   3  17   0      274.75      342.99     40.03 o 
   4  17   0      222.83      250.75     39.16 o 
   5  17   0      608.55      576.68     46.68 o 
   6  17   0       39.41       38.53     35.65 o 
   0  18   0      121.24       48.20     28.56 o 
   1  18   0       13.82       -0.42     25.09 o 
   2  18   0      457.75      485.31     41.01 o 
   3  18   0       13.46        4.11     28.85 o 
   4  18   0      163.46      158.73     37.41 o 
   5  18   0        0.03       37.15     34.59 o 
   6  18   0      290.05      351.08     51.78 o 
   1  19   0      215.35      303.27     38.74 o 
   2  19   0       59.15        9.53     28.49 o 
   3  19   0      583.85      584.30     46.32 o 
   4  19   0        0.09       -9.00     32.71 o 
   5  19   0      214.34      223.55     45.15 o 
   1  20   0       91.97      137.18     36.45 o 
   2  20   0      314.05      333.40     44.56 o 
   3  20   0      120.54      167.79     40.98 o 
   1  21   0      480.87      640.72     51.59 o 
  -9   0   1     1486.37     1406.78     56.27 o 
  -7   0   1      660.75      684.45     34.04 o 
  -5   0   1      681.38      533.03     28.05 o 
  -3   0   1     2133.63     1751.08     47.69 o 
  -1   0   1      712.60      535.00     17.49 o 
   1   0   1    18572.53    18767.91    256.09 o 
   3   0   1        6.55       15.37      6.35 o 
   5   0   1      214.56      268.68     16.83 o 
   7   0   1     1535.49     1445.54     34.16 o 
   9   0   1      363.95      405.44     30.61 o 
  11   0   1      346.86      367.27     35.84 o 
 -11   1   1        0.04      -17.87     23.41 o 
 -10   1   1      562.08      601.38     41.22 o 
  -9   1   1      221.68      261.34     21.75 o 
  -8   1   1     1691.10     1754.91     42.50 o 
  -7   1   1        8.73       -0.59      9.99 o 
  -6   1   1     1673.32     1574.58     36.69 o 
  -5   1   1      102.06       81.32     14.41 o 
  -4   1   1       11.76       13.27     10.12 o 
  -3   1   1        9.61       -4.25      5.34 o 
  -2   1   1       21.66      124.73      8.45 o 
  -1   1   1      149.41      157.13      7.08 o 
   0   1   1    11199.90    13337.24    164.98 o 
   1   1   1      329.71      265.42      5.80 o 
   2   1   1      168.40      138.30      5.40 o 
   3   1   1     2330.48     2579.22     33.77 o 
   4   1   1     4044.88     3532.93     45.84 o 
   5   1   1      208.87      205.59      9.27 o 
   6   1   1     1365.18     1261.30     23.86 o 
   7   1   1        7.88       11.69      7.72 o 
   8   1   1     1120.80     1164.16     33.43 o 
   9   1   1        0.13        2.90     16.27 o 
  10   1   1       78.79      112.90     18.24 o 
  11   1   1       23.70       14.83     21.01 o 
 -11   2   1     1200.84     1249.02     55.44 o 
 -10   2   1      324.45      328.32     25.31 o 
  -9   2   1      411.71      398.20     22.70 o 
  -8   2   1       80.73       88.74     16.44 o 
  -7   2   1      299.09      255.96     25.64 o 
  -6   2   1       67.87       31.24     40.55 o 
  -3   2   1     3368.77     2701.32     78.39 o 
  -2   2   1     1138.35     1248.43     24.12 o 
  -1   2   1     7276.80     6207.88     90.14 o 
   0   2   1       86.56      140.06      4.20 o 
   1   2   1     2709.89     2855.25     47.74 o 
   2   2   1     2941.46     2702.34     79.39 o 
   3   2   1       39.24       60.34      4.99 o 
   4   2   1        7.40        3.78      4.32 o 
   5   2   1     1826.90     1930.29     29.85 o 
   6   2   1      215.08      214.81     11.10 o 
   7   2   1      369.24      327.49     13.97 o 
   8   2   1       12.90       28.28     12.05 o 
   9   2   1       57.27       54.44     14.81 o 
  10   2   1        2.84        2.78     23.77 o 
  11   2   1      414.69      423.38     27.35 o 
 -11   3   1       35.72       21.02     18.17 o 
 -10   3   1      457.83      446.35     24.67 o 
  -9   3   1      713.88      720.20     27.15 o 
  -8   3   1     1093.27     1082.21     46.98 o 
  -7   3   1      139.46       94.03     34.70 o 
  -6   3   1     3979.88     4060.81     72.30 o 
  -5   3   1      847.98      822.03     26.24 o 
  -4   3   1       88.04       34.59     29.54 o 
  -3   3   1     1455.72     1590.16     42.41 o 
  -2   3   1     2485.81     3136.97     63.92 o 
  -1   3   1      418.71      488.66     12.27 o 
   0   3   1      179.34      323.39      6.94 o 
   1   3   1     2679.07     2559.80     45.37 o 
   2   3   1     7250.94     6963.54     83.24 o 
   3   3   1     1019.14     1183.39     35.22 o 
   4   3   1     2689.72     2411.67     42.23 o 
   5   3   1        0.17        6.61      5.37 o 
   6   3   1      268.98      242.02     11.37 o 
   7   3   1       78.15      104.25     18.13 o 
   8   3   1        8.61        0.92     10.55 o 
   9   3   1       54.43       77.48     15.75 o 
  10   3   1      949.32      869.55     32.55 o 
  11   3   1        3.63        6.83     35.78 o 
 -11   4   1      542.88      499.96     45.30 o 
 -10   4   1        0.01      -13.63     14.28 o 
  -9   4   1      409.72      361.61     20.97 o 
  -8   4   1      199.24      236.62     18.19 o 
  -7   4   1      986.74      928.66     34.01 o 
  -6   4   1     1022.02      973.33     35.09 o 
  -5   4   1     2081.69     1902.37     40.07 o 
  -4   4   1       45.07       38.50      8.03 o 
  -3   4   1     3719.01     3369.06     79.34 o 
  -2   4   1       18.64       10.63      2.95 o 
  -1   4   1     7706.44     7165.69    183.06 o 
   0   4   1      198.21      238.51      6.92 o 
   1   4   1       17.05       12.24      5.06 o 
   2   4   1      754.80      991.16     15.54 o 
   3   4   1     4302.78     4977.17     60.91 o 
   4   4   1        0.38       -0.99      4.62 o 
   5   4   1      845.39      817.29     17.82 o 
   6   4   1      272.56      301.50     12.17 o 
   7   4   1       14.32       23.10     10.24 o 
   8   4   1      318.83      307.25     18.63 o 
   9   4   1      366.53      372.04     22.09 o 
  10   4   1       16.38      -18.95     18.95 o 
  11   4   1      236.94      358.12     29.60 o 
 -11   5   1       15.15       14.88     33.60 o 
 -10   5   1      920.93     1059.07     55.72 o 
  -9   5   1       31.70       21.57     13.56 o 
  -8   5   1      793.29      762.39     25.87 o 
  -7   5   1        6.80        9.78      8.52 o 
  -6   5   1      483.71      459.29     15.18 o 
  -5   5   1        2.72       -0.95      5.36 o 
  -4   5   1     3603.01     3574.00     62.33 o 
  -3   5   1      100.06      101.09      7.00 o 
  -2   5   1      430.29      555.21     11.58 o 
  -1   5   1       82.91       69.30     16.69 o 
   0   5   1       26.12       21.66      4.08 o 
   1   5   1     1516.23     1315.26     29.07 o 
   2   5   1     8804.71     9064.80     94.44 o 
   3   5   1     1714.83     1838.73     34.05 o 
   4   5   1     1997.46     1875.84     37.54 o 
   5   5   1      162.49      163.69     19.08 o 
   6   5   1     1514.53     1464.20     33.35 o 
   7   5   1       91.33      112.13     13.66 o 
   8   5   1       35.95       41.36     14.16 o 
   9   5   1       54.20       79.37     16.42 o 
  10   5   1      500.04      461.66     34.10 o 
  11   5   1       26.73       43.25     31.39 o 
 -11   6   1       34.46       57.39     25.15 o 
 -10   6   1        3.19      -19.29     19.29 o 
  -9   6   1     1000.78      944.29     37.59 o 
  -8   6   1       41.45       35.98     10.82 o 
  -7   6   1     1743.81     1734.25     29.42 o 
  -6   6   1      339.32      294.61     16.89 o 
  -5   6   1      517.20      510.19     14.34 o 
  -4   6   1      369.62      343.02     10.83 o 
  -3   6   1        5.61       10.59      4.15 o 
  -2   6   1       62.24       79.06     24.90 o 
  -1   6   1     2326.59     2191.44     43.73 o 
   0   6   1        3.01       -0.66      3.72 o 
   1   6   1     8474.43     9338.21    129.99 o 
   2   6   1      201.59      269.53      8.23 o 
   3   6   1     1736.94     1795.30     24.36 o 
   4   6   1       28.09       29.93      6.94 o 
   5   6   1      166.49      132.49     15.51 o 
   6   6   1       21.03       17.36      9.53 o 
   7   6   1      873.63      899.75     26.98 o 
   8   6   1       38.47       52.25     27.67 o 
   9   6   1      457.00      472.87     24.04 o 
  10   6   1      151.65      156.57     34.55 o 
 -11   7   1      103.84      147.34     41.07 o 
 -10   7   1      682.69      750.61     51.00 o 
  -9   7   1       49.99       16.28     24.22 o 
  -8   7   1     2055.15     2091.02     72.80 o 
  -7   7   1       58.21       25.24     14.00 o 
  -6   7   1       20.52       23.99      8.42 o 
  -5   7   1     1032.58     1037.53     28.54 o 
  -4   7   1     1926.42     1889.00     34.17 o 
  -3   7   1      455.61      479.77     11.09 o 
  -2   7   1      301.37      172.79     15.54 o 
  -1   7   1      105.46      129.08     12.50 o 
   0   7   1     1402.08     1306.73     21.15 o 
   1   7   1     1679.93     1488.05     29.54 o 
   2   7   1     2847.50     2893.79     38.31 o 
   3   7   1      188.30      196.63     10.18 o 
   4   7   1     2993.47     3140.88     39.49 o 
   5   7   1      824.66      850.20     23.54 o 
   6   7   1      230.82      219.54     14.45 o 
   7   7   1       91.62       77.56     19.73 o 
   8   7   1     1028.64     1004.07     31.21 o 
   9   7   1       22.08       -4.32     26.44 o 
  10   7   1       61.26       55.34     33.77 o 
 -10   8   1       29.29       14.01     30.02 o 
  -9   8   1      979.07      953.81     52.59 o 
  -8   8   1      144.31      138.74     27.99 o 
  -7   8   1      917.75      910.50     44.12 o 
  -6   8   1       69.37       42.10     13.86 o 
  -5   8   1      189.22      170.84     20.62 o 
  -4   8   1      345.01      311.83     10.63 o 
  -3   8   1     1579.93     1451.43     29.54 o 
  -2   8   1       90.01       81.90     24.74 o 
  -1   8   1     2407.69     2190.58     41.12 o 
   0   8   1       10.72        0.56      5.39 o 
   1   8   1     1271.48     1272.65     21.12 o 
   2   8   1     3721.87     3922.93     50.60 o 
   3   8   1     1652.35     1623.20     25.46 o 
   4   8   1      554.38      563.24     14.41 o 
   5   8   1      743.00      747.83     19.65 o 
   6   8   1      747.64      739.28     20.79 o 
   7   8   1      628.54      640.11     23.80 o 
   8   8   1      760.29      727.68     42.59 o 
   9   8   1      287.42      397.88     42.36 o 
  10   8   1       32.22       51.27     24.21 o 
 -10   9   1      694.65      589.08     47.65 o 
  -9   9   1        3.34       13.04     26.40 o 
  -8   9   1      289.64      317.50     37.15 o 
  -7   9   1       31.29       18.95     19.03 o 
  -6   9   1     1678.96     1546.16     39.75 o 
  -5   9   1       29.32       12.87     17.81 o 
  -4   9   1      676.98      631.76     22.67 o 
  -3   9   1        3.30        2.74      4.71 o 
  -2   9   1       76.45       30.84      9.21 o 
  -1   9   1      153.21      116.29     11.43 o 
   0   9   1     6353.30     6557.98    204.29 o 
   1   9   1        1.00       -5.17      5.17 o 
   2   9   1     1018.81     1053.78     19.61 o 
   3   9   1      116.00       90.71     17.87 o 
   4   9   1      863.11      862.90     21.96 o 
   5   9   1       33.97       37.97      9.50 o 
   6   9   1      251.40      262.00     15.92 o 
   7   9   1       29.33        2.12     19.69 o 
   8   9   1      375.08      343.65     25.77 o 
   9   9   1      211.66      267.86     29.50 o 
  10   9   1      114.34      112.41     35.37 o 
 -10  10   1       19.69      -21.70     31.18 o 
  -9  10   1      458.49      475.83     41.53 o 
  -8  10   1      182.64      200.45     31.94 o 
  -7  10   1      667.06      660.95     39.31 o 
  -6  10   1       94.13       45.64     20.62 o 
  -5  10   1      192.79      181.62     17.73 o 
  -4  10   1      321.60      301.38     32.95 o 
  -3  10   1     4105.86     4006.06     71.27 o 
  -2  10   1      414.20      412.93     18.12 o 
  -1  10   1     1238.11     1230.48     29.96 o 
   1  10   1       95.94       79.65     12.14 o 
   2  10   1       23.94       17.17      6.41 o 
   3  10   1     3766.93     3883.36     52.44 o 
   4  10   1       13.64       11.93     10.92 o 
   5  10   1      384.41      396.78     30.06 o 
   6  10   1       50.07       27.10     20.68 o 
   7  10   1      149.40      137.54     27.65 o 
   8  10   1        0.70       20.89     25.97 o 
   9  10   1      244.31      312.04     40.05 o 
  10  10   1       67.12       88.28     37.41 o 
 -10  11   1      755.63      821.25     55.68 o 
  -9  11   1      118.91      109.98     34.63 o 
  -8  11   1      108.13      107.60     27.67 o 
  -7  11   1      231.26      230.03     31.12 o 
  -6  11   1      413.85      402.22     32.92 o 
  -5  11   1       76.62       79.40     15.03 o 
  -4  11   1     1691.15     1687.37     74.59 o 
  -3  11   1       45.20       36.88     12.22 o 
  -2  11   1     1718.09     1675.77     38.38 o 
  -1  11   1      262.66      267.55     18.32 o 
   1  11   1        1.47       -3.45      6.62 o 
   2  11   1     1894.95     1971.16     32.12 o 
   3  11   1      179.63      194.29     30.05 o 
   4  11   1      545.92      523.80     34.10 o 
   5  11   1      377.92      397.65     30.00 o 
   6  11   1      834.56      800.84     43.31 o 
   7  11   1      720.00      725.39     43.63 o 
   8  11   1      110.90      124.16     30.19 o 
   9  11   1        4.18      -13.00     32.79 o 
  -9  12   1      242.75      275.58     42.76 o 
  -8  12   1       58.79       70.13     30.00 o 
  -7  12   1      147.61      159.96     30.67 o 
  -6  12   1       87.67      114.40     27.58 o 
  -5  12   1      517.47      530.59     35.71 o 
  -4  12   1      118.42      116.94     17.12 o 
  -3  12   1      887.69      854.33     38.09 o 
  -2  12   1      666.95      710.97     25.42 o 
  -1  12   1       59.15       42.19     12.75 o 
   0  12   1       50.46       22.11     19.05 o 
   1  12   1     2305.09     2342.86     40.09 o 
   2  12   1       98.75      106.63     10.64 o 
   3  12   1     2088.77     2057.04     67.49 o 
   4  12   1       23.46       30.42     20.58 o 
   5  12   1      454.88      407.15     32.66 o 
   6  12   1       25.82       -0.78     21.64 o 
   7  12   1      579.41      565.95     39.76 o 
   8  12   1       17.05       42.38     28.68 o 
   9  12   1       65.66       45.77     33.11 o 
  -9  13   1       33.06       -4.51     33.55 o 
  -8  13   1      333.60      289.77     41.05 o 
  -7  13   1        0.96       -2.43     24.64 o 
  -6  13   1      206.24      229.48     34.68 o 
  -5  13   1      107.43       90.08     26.12 o 
  -4  13   1      182.06      126.26     31.54 o 
  -3  13   1      109.23       66.18     17.90 o 
  -2  13   1      540.63      568.03     24.31 o 
  -1  13   1       90.97       58.66     14.08 o 
   1  13   1      215.61      282.10     30.78 o 
   2  13   1     1113.47     1157.70     54.59 o 
   3  13   1       10.79       -8.47     18.93 o 
   4  13   1      334.85      287.25     32.62 o 
   5  13   1       23.74        4.36     22.42 o 
   6  13   1     1175.93     1171.90     55.44 o 
   7  13   1      138.42      126.49     31.54 o 
   8  13   1      424.26      434.23     40.41 o 
  -8  14   1        0.06      -20.77     31.25 o 
  -7  14   1       87.31      112.79     33.00 o 
  -6  14   1      157.92      178.90     33.72 o 
  -5  14   1      359.08      345.15     32.83 o 
  -4  14   1      157.12      152.40     27.69 o 
  -3  14   1      130.08      109.48     21.18 o 
  -2  14   1      170.81      142.76     18.07 o 
  -1  14   1      519.88      507.92     23.85 o 
   0  14   1      250.93      268.45     27.20 o 
   1  14   1     1055.30     1012.08     30.80 o 
   2  14   1      275.64      277.77     28.41 o 
   3  14   1      934.59     1024.96     48.77 o 
   4  14   1       19.03       31.12     23.69 o 
   5  14   1     1046.68     1180.96     55.57 o 
   6  14   1       90.50       85.82     30.17 o 
   7  14   1      269.08      313.88     42.34 o 
   8  14   1       45.20      100.39     36.33 o 
  -8  15   1      427.93      450.28     45.13 o 
  -7  15   1      151.90      213.05     38.76 o 
  -6  15   1      633.20      628.44     44.07 o 
  -5  15   1      100.84      161.48     31.08 o 
  -4  15   1       17.13       21.57     23.56 o 
  -3  15   1       30.57       15.82     16.89 o 
  -2  15   1      529.78      605.77     27.54 o 
  -1  15   1      664.50      708.74     69.28 o 
   1  15   1      609.92      566.30     24.63 o 
   2  15   1      534.64      587.28     38.27 o 
   3  15   1       28.24       50.13     24.32 o 
   4  15   1      717.75      666.27     43.69 o 
   5  15   1       94.89       68.42     30.57 o 
   6  15   1      104.86      157.04     35.18 o 
   7  15   1       10.07      -30.74     30.74 o 
   8  15   1      302.95      319.32     48.39 o 
  -7  16   1      370.00      411.51     43.23 o 
  -6  16   1       32.59       -9.36     31.44 o 
  -5  16   1     1079.23     1075.60     55.78 o 
  -4  16   1      262.13      302.39     39.25 o 
  -3  16   1      106.60      102.72     20.65 o 
  -2  16   1       36.46       23.39     17.26 o 
  -1  16   1     1549.22     1476.07     40.77 o 
   0  16   1        7.95       19.74     20.63 o 
   1  16   1     1411.04     1390.75     57.50 o 
   2  16   1        2.21        1.74     22.95 o 
   3  16   1        6.16      -13.04     24.62 o 
   4  16   1       14.88        3.28     27.54 o 
   5  16   1     1064.06     1059.09     56.33 o 
   6  16   1        2.02        9.74     32.98 o 
   7  16   1       95.39       47.55     36.73 o 
  -7  17   1        0.06        7.77     36.62 o 
  -6  17   1      239.62      212.90     42.32 o 
  -5  17   1       11.06      -30.12     30.12 o 
  -4  17   1      228.41      205.89     37.58 o 
  -3  17   1      459.81      385.43     37.24 o 
  -2  17   1     1292.40     1345.94     48.44 o 
  -1  17   1      210.12      150.38     21.04 o 
   0  17   1       82.05       34.92     33.83 o 
   1  17   1        0.20       32.14     23.60 o 
   2  17   1      610.33      587.33     40.88 o 
   3  17   1      168.43      117.22     30.29 o 
   4  17   1      776.11      721.56     46.32 o 
   5  17   1       18.28       -3.51     30.57 o 
   6  17   1       51.13       68.76     35.97 o 
  -6  18   1        0.02      -14.82     37.60 o 
  -5  18   1      135.05       72.89     36.20 o 
  -4  18   1        2.61      -16.28     32.69 o 
  -3  18   1      178.02      148.04     33.74 o 
  -2  18   1       54.56       75.16     27.70 o 
  -1  18   1      214.89      191.27     23.15 o 
   0  18   1      139.80      148.57     32.54 o 
   1  18   1      617.81      673.51     44.82 o 
   2  18   1      155.99       92.32     31.18 o 
   3  18   1      653.57      779.84     49.56 o 
   4  18   1      128.43      116.58     35.12 o 
   5  18   1      424.27      473.33     46.98 o 
  -5  19   1       88.57       36.62     42.68 o 
  -4  19   1      101.00      167.11     41.34 o 
  -3  19   1        8.31       45.54     32.24 o 
  -2  19   1      264.16      415.37     39.46 o 
  -1  19   1      102.10       78.53     22.76 o 
   0  19   1      316.08      353.26     42.85 o 
   1  19   1      177.05      152.23     36.39 o 
   2  19   1      380.50      375.59     40.20 o 
   3  19   1        1.40       38.53     31.06 o 
   4  19   1      504.06      514.21     47.61 o 
  -3  20   1      210.39      182.48     39.71 o 
  -2  20   1      108.99      104.01     35.67 o 
   0  20   1       11.30       37.43     34.04 o 
   1  20   1      324.04      418.29     43.21 o 
   2  20   1       22.00       69.54     34.53 o 
   3  20   1      560.36      619.25     50.19 o 
   0  21   1      311.74      411.79     52.48 o 
 -10   0   2      196.05      217.11     32.41 o 
  -8   0   2     2140.17     1941.41     65.41 o 
  -6   0   2     3686.63     3771.77    100.79 o 
  -4   0   2     1806.36     1719.26     52.52 o 
  -2   0   2     4654.14     5974.08    129.16 o 
   0   0   2     5995.77     7834.24    108.85 o 
   2   0   2      239.53       90.58      8.10 o 
   4   0   2      547.99      592.68     16.42 o 
   6   0   2     3056.56     3010.33     54.21 o 
   8   0   2     2609.37     2479.03     74.75 o 
  10   0   2      186.75      279.10     34.44 o 
 -11   1   2      540.88      617.58     46.83 o 
 -10   1   2        0.08      -14.12     16.56 o 
  -9   1   2     1055.57     1065.96     34.64 o 
  -8   1   2       54.47       70.79     21.23 o 
  -7   1   2     2126.58     2156.10     83.88 o 
  -6   1   2     1122.09     1138.39     46.32 o 
  -5   1   2       15.85       21.85      9.44 o 
  -4   1   2     2390.33     2578.38     55.07 o 
  -3   1   2     1388.58     1805.15     36.38 o 
  -2   1   2     2234.32     2579.37     44.63 o 
  -1   1   2     1494.86     1777.10     21.00 o 
   0   1   2     3812.69     4413.24     52.35 o 
   1   1   2     3566.35     5070.59     73.03 o 
   2   1   2     3099.83     3235.82     34.68 o 
   3   1   2    15227.08    14784.04    144.50 o 
   4   1   2     3076.19     3049.08     35.51 o 
   5   1   2     2922.97     3123.44     37.80 o 
   6   1   2       50.61       51.53      7.12 o 
   7   1   2      187.03      209.45     21.00 o 
   8   1   2        3.60        3.07     10.94 o 
   9   1   2      982.15      928.04     31.83 o 
  10   1   2       99.60       61.96     17.12 o 
  11   1   2      410.55      419.05     27.80 o 
 -11   2   2      174.97      212.50     37.53 o 
 -10   2   2      590.10      559.45     29.03 o 
  -9   2   2      682.84      677.80     28.62 o 
  -8   2   2      892.97      887.10     31.67 o 
  -7   2   2       71.14       74.17     14.85 o 
  -6   2   2      876.72      845.81     26.97 o 
  -5   2   2        2.97        0.16     21.30 o 
  -4   2   2     2290.68     1999.67     42.31 o 
  -3   2   2        3.81       -5.91      5.91 o 
  -2   2   2     2873.51     2843.10     50.35 o 
  -1   2   2     7858.71     8828.31    119.44 o 
   0   2   2      864.02      801.77     11.28 o 
   1   2   2     2385.54     2218.54     35.10 o 
   2   2   2      338.01      548.18     11.35 o 
   3   2   2     4714.97     5615.49     67.93 o 
   4   2   2     6477.08     6911.38     72.06 o 
   5   2   2     3534.13     3589.60     65.05 o 
   6   2   2     2333.70     2181.44     54.75 o 
   7   2   2      425.40      383.19     15.31 o 
   8   2   2      509.24      491.39     22.44 o 
   9   2   2      128.51      130.95     17.84 o 
  10   2   2      565.79      541.16     26.71 o 
  11   2   2        1.84      -15.25     19.05 o 
 -11   3   2      540.64      595.92     45.18 o 
 -10   3   2       24.02       56.46     25.87 o 
  -9   3   2      438.33      441.00     35.10 o 
  -8   3   2       69.40       28.99     27.22 o 
  -7   3   2      494.84      415.58     32.73 o 
  -6   3   2       25.45       10.38     10.52 o 
  -5   3   2     2475.94     2547.63     91.21 o 
  -4   3   2      122.12      118.87     11.43 o 
  -3   3   2      111.11      151.05     20.13 o 
  -2   3   2     3826.93     4261.65     67.55 o 
  -1   3   2       13.96       21.11      5.26 o 
   0   3   2      178.92      331.42      6.45 o 
   1   3   2    21125.82    20710.98    495.36 o 
   2   3   2      320.54      366.22      9.46 o 
   3   3   2     2638.48     2540.81     42.66 o 
   4   3   2      757.11      589.74     13.24 o 
   5   3   2     3266.57     3395.04     46.01 o 
   6   3   2      330.80      325.15     16.48 o 
   7   3   2      693.39      630.68     23.24 o 
   8   3   2      135.26      149.61     20.19 o 
   9   3   2      329.19      332.27     21.11 o 
  10   3   2       21.53       27.87     16.13 o 
  11   3   2      217.57      249.52     26.83 o 
 -11   4   2       89.58       56.01     32.14 o 
 -10   4   2      779.96      704.52     44.65 o 
  -9   4   2        7.28       -0.05     15.50 o 
  -8   4   2       63.15       37.59     52.73 o 
  -7   4   2        0.00      -11.88     11.88 o 
  -6   4   2     2199.36     2207.40     81.88 o 
  -5   4   2      174.28      185.65     15.03 o 
  -4   4   2     1418.36     1177.32     28.68 o 
  -3   4   2     1213.31     1316.07     28.85 o 
  -2   4   2     1767.28     1517.02     37.46 o 
  -1   4   2       10.12       48.55      6.82 o 
   0   4   2      134.78       99.85      5.10 o 
   1   4   2      226.11      176.10      5.22 o 
   2   4   2     5116.24     5886.18    135.50 o 
   3   4   2     1106.87     1353.77     51.41 o 
   4   4   2     1990.58     2022.28     41.51 o 
   5   4   2      907.22      845.99     35.90 o 
   6   4   2     3162.51     3084.98     56.50 o 
   7   4   2        0.12       10.85     10.10 o 
   8   4   2      282.23      271.34     16.72 o 
   9   4   2       23.90       27.36     14.72 o 
  10   4   2      413.64      419.14     24.90 o 
 -11   5   2      194.17      239.45     41.39 o 
 -10   5   2       96.59      113.62     30.80 o 
  -9   5   2     1112.57     1129.67     39.03 o 
  -8   5   2      174.09      189.40     20.97 o 
  -6   5   2      321.22      331.53     19.42 o 
  -5   5   2      173.47      183.13     15.11 o 
  -4   5   2      134.47      120.73     12.23 o 
  -3   5   2      357.51      282.78     18.40 o 
  -2   5   2      841.59      905.62     21.73 o 
  -1   5   2     1529.94     1396.57     49.74 o 
   0   5   2      520.45      333.86      7.07 o 
   1   5   2      578.49      438.28     10.77 o 
   2   5   2      583.93      582.63     19.59 o 
   3   5   2     3425.21     3431.56     55.78 o 
   4   5   2       36.92       64.98      8.99 o 
   5   5   2     2479.63     2312.27     44.17 o 
   6   5   2      340.91      324.60     16.71 o 
   7   5   2     1102.10     1056.56     58.11 o 
   8   5   2      165.82      190.39     18.15 o 
   9   5   2      384.26      378.42     22.18 o 
  10   5   2        1.89       -8.30     16.20 o 
 -11   6   2       94.71      111.54     38.80 o 
 -10   6   2      173.05      172.95     34.85 o 
  -9   6   2      338.62      370.40     38.87 o 
  -8   6   2     2740.67     2515.66     57.39 o 
  -7   6   2     1261.05     1107.06    106.21 o 
  -6   6   2     1209.37     1117.46     28.86 o 
  -5   6   2       14.81        9.03      6.39 o 
  -4   6   2      473.90      328.54     13.64 o 
  -3   6   2     3050.65     3365.35     44.01 o 
  -2   6   2       83.65       60.95      8.33 o 
  -1   6   2        7.33       33.63      6.92 o 
   0   6   2     1081.88     1151.76     15.44 o 
   1   6   2       45.27       46.28      6.19 o 
   2   6   2     1007.92      957.50     14.88 o 
   3   6   2      229.09      288.91     12.48 o 
   4   6   2      584.57      570.13     18.03 o 
   5   6   2       43.34       32.60      9.37 o 
   6   6   2     1096.09     1136.14     46.01 o 
   7   6   2       77.44       83.77     13.82 o 
   8   6   2     1998.40     1898.25     44.69 o 
   9   6   2      133.40      187.96     17.67 o 
  10   6   2      352.33      369.12     75.62 o 
 -11   7   2      383.14      472.42     49.71 o 
 -10   7   2        0.27       31.67     28.62 o 
  -9   7   2      719.97      665.76     44.01 o 
  -8   7   2        1.36       -9.62     14.90 o 
  -7   7   2     1954.79     1897.73     46.69 o 
  -6   7   2        4.48       -3.87     11.04 o 
  -5   7   2     2193.74     2319.01     42.07 o 
  -4   7   2      926.23      891.51     17.36 o 
  -3   7   2     1515.08     1710.41     51.40 o 
  -2   7   2      395.14      538.89     17.86 o 
  -1   7   2     1938.89     1589.19     32.10 o 
   0   7   2       25.06       20.78      4.95 o 
   1   7   2     4089.93     4402.72     55.29 o 
   2   7   2        0.34       -1.59      4.07 o 
   3   7   2      137.41      125.88      9.35 o 
   4   7   2      843.86      835.36     22.29 o 
   5   7   2      155.65      132.16     12.81 o 
   6   7   2      309.37      338.61     17.51 o 
   7   7   2     4786.29     4833.84     83.71 o 
   8   7   2       38.02       47.02     14.73 o 
   9   7   2      153.00      221.95     22.12 o 
  10   7   2        6.13        8.32     29.15 o 
 -10   8   2      450.42      494.50     50.96 o 
  -9   8   2       26.33       33.62     26.50 o 
  -8   8   2     1930.53     1992.05     71.93 o 
  -7   8   2        1.17        2.96     13.89 o 
  -6   8   2      138.79      126.26     17.36 o 
  -4   8   2     1308.23     1233.62     34.42 o 
  -3   8   2      121.91      170.00     36.60 o 
  -2   8   2      467.55      399.33     18.50 o 
  -1   8   2     2968.40     2857.72     65.88 o 
   0   8   2      977.42      991.80     18.78 o 
   1   8   2      133.16      124.48     14.93 o 
   2   8   2      113.08       60.39     10.32 o 
   3   8   2      302.34      293.18     16.89 o 
   4   8   2     2853.16     2894.57     45.23 o 
   5   8   2     1498.92     1487.34     33.71 o 
   6   8   2     1029.00     1060.32     29.40 o 
   7   8   2       19.01       15.79     11.82 o 
   8   8   2      988.13      980.36     31.60 o 
   9   8   2        2.47      -16.24     27.18 o 
  10   8   2      100.88      107.94     34.93 o 
 -10   9   2      113.02       68.78     34.78 o 
  -9   9   2      873.39      872.04     51.76 o 
  -8   9   2      441.08      463.02     37.72 o 
  -7   9   2      227.75      235.42     22.61 o 
  -6   9   2       14.91        1.92     13.49 o 
  -4   9   2       12.06       -7.13     10.54 o 
  -3   9   2      927.91      923.71     30.82 o 
  -2   9   2     1061.34      967.19     26.33 o 
  -1   9   2        5.21        0.55      7.70 o 
   0   9   2       80.63       90.35      8.31 o 
   1   9   2     5771.09     5971.50     74.48 o 
   2   9   2      920.21      879.81     17.68 o 
   3   9   2      694.47      657.12     19.26 o 
   4   9   2      468.86      487.01     28.98 o 
   5   9   2     1190.92     1150.13     38.26 o 
   6   9   2       25.09       34.06      9.95 o 
   7   9   2     1121.24     1157.02     55.51 o 
   8   9   2      279.54      342.19     29.51 o 
   9   9   2      231.50      280.45     35.14 o 
  10   9   2       51.61       69.83     26.02 o 
 -10  10   2      729.40      763.97     54.58 o 
  -9  10   2       12.45        9.21     30.63 o 
  -7  10   2       19.42       21.34     22.19 o 
  -6  10   2     2252.03     2195.19     51.88 o 
  -5  10   2      396.45      168.53     24.03 o 
  -4  10   2      572.24      552.82     28.60 o 
  -3  10   2        0.60       -1.27     10.50 o 
  -2  10   2      331.96      279.28     16.72 o 
   0  10   2      775.14      752.63     17.97 o 
   1  10   2       62.26       75.35     16.19 o 
   2  10   2     3033.73     3081.17     79.27 o 
   3  10   2       30.39       24.49      8.59 o 
   4  10   2     1311.90     1290.39     30.24 o 
   5  10   2        4.45       -1.92      9.16 o 
   6  10   2     1017.56      960.62     28.06 o 
   7  10   2       52.41       68.38     25.83 o 
   8  10   2      452.78      552.02     41.13 o 
   9  10   2      159.86      170.27     36.48 o 
 -10  11   2       70.32       88.59     36.73 o 
  -9  11   2      612.48      585.89     44.84 o 
  -8  11   2       10.33       13.19     25.19 o 
  -7  11   2       14.69        8.79     22.21 o 
  -6  11   2       42.35       17.79     17.31 o 
  -5  11   2      606.45      491.95     26.90 o 
  -4  11   2       34.99       10.18     12.78 o 
  -3  11   2     5161.46     5410.85     93.13 o 
  -2  11   2       19.48       19.13     11.51 o 
   0  11   2       48.21       49.44      8.88 o 
   1  11   2      783.25      722.36     21.81 o 
   2  11   2       37.33       45.84      9.68 o 
   3  11   2     1941.45     1819.95     37.81 o 
   4  11   2        4.59        3.57      8.82 o 
   5  11   2     2745.60     2961.23     88.70 o 
   6  11   2      190.91      261.34     33.19 o 
   7  11   2       57.40       45.20     26.31 o 
   8  11   2       94.29       83.09     29.66 o 
   9  11   2       91.36       87.71     38.36 o 
  -9  12   2      106.28       73.33     33.28 o 
  -8  12   2      347.08      343.07     40.88 o 
  -7  12   2      194.05      166.41     31.71 o 
  -6  12   2      943.59      847.06     44.79 o 
  -5  12   2      254.05      274.43     26.68 o 
  -4  12   2      212.24      177.45     56.91 o 
  -3  12   2      185.75      196.51     18.67 o 
  -2  12   2     1710.78     1615.37     39.43 o 
   0  12   2        6.54        4.70      8.09 o 
   1  12   2      214.27      198.85     12.14 o 
   2  12   2     1543.70     1723.54     37.71 o 
   3  12   2       15.59        1.67      9.37 o 
   4  12   2     1622.19     1593.07     59.80 o 
   5  12   2       33.53       -0.38     21.57 o 
   6  12   2      170.88      144.82     30.97 o 
   7  12   2       13.99        0.87     25.38 o 
   8  12   2      323.72      370.55     45.39 o 
   9  12   2       74.66      139.21     40.71 o 
  -9  13   2      299.15      331.75     44.73 o 
  -8  13   2       33.28       42.93     31.27 o 
  -7  13   2      781.65      787.17     48.52 o 
  -6  13   2      348.63      306.98     32.94 o 
  -5  13   2      689.62      612.31     28.52 o 
  -4  13   2       13.57        5.57     14.48 o 
  -3  13   2      756.61      750.19     40.06 o 
  -2  13   2        0.69       -0.71     12.92 o 
  -1  13   2      301.07      377.92     30.84 o 
   0  13   2        1.38        1.35     11.88 o 
   1  13   2        9.05       11.00      9.30 o 
   2  13   2      282.74      280.60     27.56 o 
   3  13   2     1923.21     1964.30     67.51 o 
   4  13   2       47.01       64.33     23.96 o 
   5  13   2      344.90      375.86     35.14 o 
   6  13   2       87.56       99.69     30.25 o 
   7  13   2      336.25      401.08     44.35 o 
   8  13   2       82.87      112.81     37.19 o 
  -8  14   2     1206.08     1329.25     65.24 o 
  -7  14   2       19.36      -28.32     28.32 o 
  -6  14   2       77.23       69.73     28.37 o 
  -5  14   2        0.36      -16.51     22.38 o 
  -3  14   2      539.31      451.06     34.18 o 
  -2  14   2       12.98       17.34     17.31 o 
  -1  14   2      106.71       52.01     30.81 o 
   0  14   2     1256.53     1266.76     53.15 o 
   1  14   2      406.19      367.93     30.51 o 
   2  14   2      248.69      266.35     32.88 o 
   3  14   2       68.39      102.71     25.95 o 
   4  14   2      391.76      339.75     33.36 o 
   5  14   2      274.88      285.94     38.53 o 
   6  14   2      998.19     1047.87     56.63 o 
   7  14   2        2.33       10.73     30.63 o 
   8  14   2       88.94       93.40     39.31 o 
  -8  15   2      109.64      106.61     38.89 o 
  -7  15   2      781.75      745.02     50.02 o 
  -6  15   2       15.84       24.43     29.28 o 
  -5  15   2      344.53      388.80     37.28 o 
  -4  15   2      219.24      130.92     74.50 o 
  -3  15   2       21.51       12.78     16.64 o 
  -2  15   2      313.25      332.91     23.22 o 
  -1  15   2     2732.95     2744.88     85.91 o 
   0  15   2      103.96       86.57     16.92 o 
   1  15   2        4.30       13.87     22.33 o 
   2  15   2       80.78       31.97     23.77 o 
   3  15   2      882.51      907.62     48.41 o 
   4  15   2      249.59      234.20     35.23 o 
   5  15   2      416.76      429.51     40.62 o 
   6  15   2        3.07       33.15     31.52 o 
   7  15   2      243.84      346.10     47.78 o 
  -7  16   2       57.07       32.09     33.96 o 
  -6  16   2      150.59      142.83     35.08 o 
  -5  16   2        1.71        2.35     27.25 o 
  -4  16   2      360.59      341.38     35.46 o 
  -3  16   2       11.69       -7.39     18.60 o 
  -2  16   2      129.03      103.10     21.00 o 
  -1  16   2      566.25      277.28     29.76 o 
   0  16   2     1467.54     1576.77     63.21 o 
   1  16   2      600.90      627.17     41.49 o 
   2  16   2      727.19      777.87     44.01 o 
   3  16   2      421.49      438.00     39.04 o 
   4  16   2      334.97      360.03     38.53 o 
   5  16   2      165.18      206.15     35.92 o 
   6  16   2      492.48      421.27     45.20 o 
   7  16   2       22.54       44.39     38.49 o 
  -6  17   2        0.37        9.29     31.67 o 
  -5  17   2      198.74      222.39     38.78 o 
  -4  17   2       83.80       72.57     30.63 o 
  -3  17   2       71.72       58.45     22.05 o 
  -2  17   2        0.94      -21.05     31.38 o 
   0  17   2       13.83       68.80     28.32 o 
   1  17   2      583.97      617.22     43.16 o 
   2  17   2      148.21      149.12     32.22 o 
   3  17   2      102.98      103.54     30.70 o 
   4  17   2        1.30       27.73     30.25 o 
   5  17   2      909.33      922.27     56.10 o 
   6  17   2        6.95       -2.60     32.16 o 
  -6  18   2      536.88      559.00     50.36 o 
  -5  18   2        2.24      -27.94     34.51 o 
  -4  18   2       19.99        1.50     32.45 o 
  -3  18   2        0.01       14.10     23.07 o 
  -2  18   2      887.60      900.92     42.18 o 
  -1  18   2       41.46       26.14     28.88 o 
   0  18   2      179.28      162.37     36.03 o 
   1  18   2        7.00        1.82     27.82 o 
   2  18   2      520.90      637.33     45.94 o 
   3  18   2      112.66      137.90     35.33 o 
   4  18   2      440.17      539.27     47.31 o 
   5  18   2       48.32       30.55     35.14 o 
  -5  19   2       91.35      114.87     42.15 o 
  -4  19   2        1.49      -22.84     36.81 o 
  -3  19   2      401.56      420.64     41.66 o 
  -2  19   2       69.38       63.36     23.99 o 
  -1  19   2      109.41       15.60     31.63 o 
   0  19   2        0.34      -28.18     31.82 o 
   1  19   2      356.13      409.91     46.93 o 
   2  19   2       50.66       71.62     34.95 o 
   3  19   2       90.74       73.82     37.66 o 
   4  19   2        2.69      -35.31     35.31 o 
  -3  20   2       82.66      136.88     39.33 o 
  -1  20   2       91.01       69.44     38.53 o 
   0  20   2      164.17      211.23     42.93 o 
   1  20   2       71.37       96.53     37.98 o 
   2  20   2       94.13      141.94     42.68 o 
 -11   0   3      651.42      652.63     45.81 o 
  -9   0   3     1117.92     1084.64     50.87 o 
  -7   0   3     4537.41     4769.98    127.27 o 
  -5   0   3      483.97      422.12     28.68 o 
  -3   0   3      402.18      342.08     21.95 o 
  -1   0   3     8689.72    11959.36    223.22 o 
   1   0   3     5089.84     5736.27     82.80 o 
   3   0   3      536.03      434.74     13.19 o 
   5   0   3     1196.17     1065.54     28.13 o 
   7   0   3     1122.02     1064.19     43.76 o 
   9   0   3      779.34      694.97     39.99 o 
 -11   1   3       28.33       44.40     21.32 o 
 -10   1   3       60.30      114.19     20.40 o 
  -9   1   3        1.14       -0.25     20.96 o 
  -8   1   3      333.48      267.66     21.34 o 
  -7   1   3       37.12       23.07     14.64 o 
  -6   1   3     2807.40     2934.78     60.91 o 
  -5   1   3      887.17      952.91     22.44 o 
  -4   1   3      575.64      548.75     43.15 o 
  -3   1   3      261.83      251.74     14.03 o 
  -2   1   3     7711.86     7629.90     78.74 o 
  -1   1   3     9720.66    11163.11    110.23 o 
   0   1   3    11019.21    10729.41    323.88 o 
   1   1   3     7155.98     7462.50     74.77 o 
   2   1   3      337.03      393.97      8.03 o 
   3   1   3       39.96       72.96      4.99 o 
   4   1   3     6677.58     6871.94     72.13 o 
   5   1   3     1608.40     1647.12     27.68 o 
   6   1   3      195.36      181.56     18.14 o 
   7   1   3        4.05       15.66     11.12 o 
   8   1   3      515.56      483.49     25.53 o 
   9   1   3      202.07      219.46     21.43 o 
  10   1   3      382.27      392.87     24.86 o 
 -11   2   3       72.59       58.31     28.37 o 
 -10   2   3      513.70      439.60     26.78 o 
  -9   2   3      795.62      861.58     34.39 o 
  -8   2   3       21.28        4.33     14.14 o 
  -7   2   3      273.49      284.11     20.93 o 
  -6   2   3        5.38       10.11      9.24 o 
  -5   2   3     2233.38     2130.65     47.07 o 
  -4   2   3       47.26       54.27     10.45 o 
  -3   2   3     9253.91    10706.51    160.50 o 
  -2   2   3     2858.32     2801.10     34.29 o 
  -1   2   3      594.71      519.09      9.68 o 
   0   2   3      394.87      374.26      7.74 o 
   1   2   3       22.47       48.69      4.68 o 
   2   2   3     1401.89     1354.31     21.12 o 
   3   2   3     5721.29     5754.07     60.36 o 
   4   2   3        4.23        3.20      4.22 o 
   5   2   3     3396.09     3347.03     48.86 o 
   6   2   3      269.44      264.74     13.17 o 
   7   2   3      659.22      665.32     33.62 o 
   8   2   3      433.54      440.98     22.31 o 
   9   2   3      458.29      399.22     22.52 o 
  10   2   3       72.36       78.94     18.49 o 
 -11   3   3       29.92       48.67     31.61 o 
 -10   3   3        3.37      -12.53     24.01 o 
  -9   3   3        2.47      -16.02     16.02 o 
  -8   3   3     1682.02     1647.19     53.24 o 
  -7   3   3        6.46       12.95     13.09 o 
  -6   3   3     1289.62     1291.13     37.57 o 
  -5   3   3      270.55      295.36     26.46 o 
  -4   3   3        7.65        3.16      8.62 o 
  -3   3   3      134.03       77.04     10.15 o 
  -2   3   3     7015.96     6804.88     70.99 o 
  -1   3   3     1967.77     2385.13     30.60 o 
   0   3   3     1741.98     1566.12     19.52 o 
   1   3   3     2517.62     2375.71     70.88 o 
   2   3   3     8934.21     8524.03    117.88 o 
   3   3   3       61.44      110.30      7.82 o 
   4   3   3       50.65       55.74      7.24 o 
   5   3   3      369.29      397.10     14.02 o 
   6   3   3     1890.91     1851.50     32.93 o 
   7   3   3        0.73       -6.22      8.66 o 
   8   3   3     1016.26     1000.77     32.02 o 
   9   3   3       24.51       12.02     14.58 o 
  10   3   3      720.29      692.47     30.74 o 
 -11   4   3      567.06      559.59     46.23 o 
 -10   4   3      127.24      128.05     43.54 o 
  -9   4   3       97.11       96.33     20.49 o 
  -8   4   3      252.99      233.74     25.05 o 
  -7   4   3      486.05      480.84     24.53 o 
  -6   4   3       42.10       14.09     11.50 o 
  -5   4   3     2614.21     2472.51     50.73 o 
  -4   4   3       41.68       48.06     10.14 o 
  -3   4   3     4071.63     4200.06    115.19 o 
  -2   4   3      305.73      277.87     13.04 o 
  -1   4   3       28.20       19.08      3.85 o 
   0   4   3      804.99      754.55     19.99 o 
   1   4   3      148.49      126.89      6.67 o 
   2   4   3     1161.14     1399.66     22.28 o 
   3   4   3     4448.69     4641.85     59.19 o 
   4   4   3       33.51       35.52      6.82 o 
   5   4   3     3372.89     3276.06     62.33 o 
   6   4   3      906.12      836.37     21.31 o 
   7   4   3      750.11      762.18     21.42 o 
   8   4   3      261.61      290.83     20.57 o 
   9   4   3      626.59      612.51     31.47 o 
  10   4   3       10.05       12.48     17.79 o 
 -11   5   3       44.90      115.46     33.64 o 
 -10   5   3      781.58      790.72     49.83 o 
  -9   5   3      348.31      339.43     25.81 o 
  -8   5   3       27.78       26.14     15.66 o 
  -7   5   3      655.06      655.78     28.01 o 
  -6   5   3       34.11       16.78     12.74 o 
  -5   5   3      589.08      590.01     25.81 o 
  -4   5   3     8933.16     8529.68    197.49 o 
  -3   5   3      802.41      948.73     25.21 o 
  -2   5   3     3142.44     2849.88     49.40 o 
  -1   5   3      894.94      772.51     21.66 o 
   0   5   3       42.75       11.84      3.40 o 
   1   5   3      715.85      803.90     12.21 o 
   2   5   3     3756.06     3514.47     56.75 o 
   3   5   3      679.39      629.80     15.12 o 
   4   5   3      776.30      775.84     18.13 o 
   5   5   3        8.11        8.58      7.57 o 
   6   5   3     1899.84     1973.96     35.29 o 
   7   5   3        3.05       -9.16      9.42 o 
   8   5   3      227.94      276.54     22.01 o 
   9   5   3       39.03       42.63     15.90 o 
  10   5   3      360.03      407.95     26.84 o 
 -11   6   3      122.73       66.94     37.68 o 
 -10   6   3       63.86       69.75     28.73 o 
  -9   6   3       23.76       18.19     16.76 o 
  -8   6   3      104.78       84.46     17.68 o 
  -7   6   3     2864.28     2670.33     58.82 o 
  -6   6   3      418.46      395.49     21.78 o 
  -5   6   3     2741.57     2894.30     57.96 o 
  -4   6   3      374.35      356.48     17.80 o 
  -3   6   3      789.24      905.31     25.19 o 
  -2   6   3      554.58      549.04     17.14 o 
  -1   6   3     9740.92    10190.90    144.81 o 
   0   6   3      457.85      443.30      9.03 o 
   1   6   3     5969.92     6552.01    123.22 o 
   2   6   3      163.42      109.73      7.35 o 
   3   6   3       57.14       76.15      9.46 o 
   4   6   3       28.50       41.17      7.81 o 
   5   6   3      226.58      211.36     19.26 o 
   6   6   3      162.49      187.23     13.74 o 
   7   6   3     3728.83     3668.04     56.64 o 
   8   6   3      274.01      312.28     19.43 o 
   9   6   3      174.35      173.98     21.76 o 
  10   6   3       15.38      -10.41     17.90 o 
 -11   7   3       57.71       12.17     35.65 o 
 -10   7   3      424.14      417.86     41.07 o 
  -9   7   3       10.26        3.97     18.03 o 
  -8   7   3      174.55      178.94     29.46 o 
  -7   7   3       21.32       29.69     19.68 o 
  -6   7   3      435.88      399.89     22.20 o 
  -5   7   3      197.89      178.87     17.31 o 
  -4   7   3     5947.91     5793.13     96.79 o 
  -3   7   3      470.99      463.07     18.88 o 
  -2   7   3      672.14      605.78     16.70 o 
  -1   7   3      431.83      413.58     12.78 o 
   0   7   3     4148.65     4052.17     44.31 o 
   1   7   3      374.90      357.69      8.65 o 
   2   7   3      119.97       77.77      9.41 o 
   3   7   3        6.68        1.84      5.57 o 
   4   7   3     1914.80     1951.66     32.47 o 
   5   7   3       20.88       27.79      8.79 o 
   6   7   3      400.90      451.94     16.82 o 
   7   7   3      181.05      211.26     15.91 o 
   8   7   3      837.22      811.04     24.72 o 
   9   7   3        0.12       -7.01     16.28 o 
  10   7   3       43.33       49.74     20.25 o 
 -10   8   3      103.94       99.50     33.17 o 
  -9   8   3      234.66      291.21     37.24 o 
  -8   8   3        1.80        3.94     17.42 o 
  -7   8   3      404.55      383.32     23.39 o 
  -6   8   3        0.39       -0.19     22.15 o 
  -5   8   3     1817.45     1719.89     42.05 o 
  -4   8   3      561.31      568.03     22.80 o 
  -3   8   3     1781.47     1795.07     41.08 o 
  -2   8   3      136.36      120.35     12.51 o 
  -1   8   3     1429.08     1392.67     25.24 o 
   0   8   3      453.80      502.37     10.43 o 
   1   8   3      773.36      798.99     13.65 o 
   2   8   3       22.34       22.84      6.20 o 
   3   8   3      708.77      631.55     17.06 o 
   4   8   3      574.31      514.63     18.66 o 
   5   8   3      956.13      875.64     25.71 o 
   6   8   3       60.93       63.72     11.17 o 
   7   8   3     1442.55     1455.01     31.65 o 
   8   8   3       34.15       58.87     14.07 o 
   9   8   3      113.64      130.63     35.35 o 
 -10   9   3      253.68      256.07     43.65 o 
  -9   9   3        1.10       -8.81     26.50 o 
  -7   9   3      207.31      216.13     43.97 o 
  -6   9   3     1296.25     1312.87     38.79 o 
  -5   9   3       47.45       27.90     13.53 o 
  -4   9   3      551.70      567.19     23.59 o 
  -3   9   3      204.21      214.51     16.33 o 
  -2   9   3       34.93       20.01     10.59 o 
  -1   9   3       52.69       34.63      7.72 o 
   0   9   3     2942.68     2887.90     59.85 o 
   1   9   3       95.72       95.05     10.45 o 
   2   9   3     3833.52     3745.41     62.93 o 
   3   9   3        8.21       21.39      8.34 o 
   4   9   3       84.95       83.07     10.14 o 
   5   9   3      173.13      200.19     13.57 o 
   6   9   3     1486.95     1498.85     37.13 o 
   7   9   3      183.10      254.36     17.70 o 
   8   9   3     2095.41     2146.18     42.42 o 
   9   9   3       72.74       97.61     23.77 o 
 -10  10   3      228.01      256.68     44.37 o 
  -9  10   3      210.94      184.30     37.11 o 
  -8  10   3      340.46      334.61     35.67 o 
  -7  10   3      224.29      263.92     38.17 o 
  -6  10   3     2785.35     2736.01     61.11 o 
  -5  10   3     1492.54     1287.65     37.62 o 
  -4  10   3      189.00      161.85     37.67 o 
  -3  10   3     1722.79     1853.08     43.37 o 
  -2  10   3      482.69      487.58     24.64 o 
  -1  10   3        6.26        0.12      7.19 o 
   0  10   3      324.28      300.52     12.08 o 
   1  10   3      408.80      371.33     11.38 o 
   2  10   3       20.82       13.78      8.33 o 
   3  10   3     1315.20     1274.25     30.29 o 
   4  10   3       29.70        5.96      8.95 o 
   5  10   3     2130.91     2119.95     44.46 o 
   6  10   3       31.56       24.85     11.14 o 
   7  10   3       75.52       71.83     12.16 o 
   8  10   3        1.06        9.86     16.55 o 
   9  10   3      667.20      715.63     30.68 o 
  -9  11   3        0.53      -29.47     29.47 o 
  -8  11   3      137.24      122.21     30.76 o 
  -7  11   3       70.21       55.00     40.78 o 
  -6  11   3      955.29      992.57     35.49 o 
  -5  11   3      743.26      768.70     30.15 o 
  -4  11   3      906.60      872.56     30.84 o 
  -3  11   3       25.64        5.29     12.37 o 
  -2  11   3     1819.20     1818.20     42.17 o 
  -1  11   3     1060.17      994.62     22.75 o 
   0  11   3      233.18      305.87     13.22 o 
   1  11   3      194.96      175.56     13.99 o 
   2  11   3     1988.36     1968.10     46.75 o 
   3  11   3      111.69      123.54     12.75 o 
   4  11   3      866.21      825.52     38.82 o 
   5  11   3       34.14       23.11     10.89 o 
   6  11   3      967.70     1019.95     51.38 o 
   7  11   3       49.40       86.56     30.95 o 
   8  11   3       81.64      113.11     23.37 o 
   9  11   3      284.45      400.76     34.92 o 
  -9  12   3      247.13      268.22     41.64 o 
  -8  12   3        8.87      -18.42     26.57 o 
  -7  12   3      710.26      618.32     42.36 o 
  -6  12   3       29.01       10.19     18.74 o 
  -5  12   3      967.57      932.24     34.19 o 
  -4  12   3      145.39      137.29     18.55 o 
  -3  12   3      315.07      322.31     27.90 o 
  -2  12   3       59.50       27.20     13.51 o 
  -1  12   3      865.58      903.33     27.69 o 
   0  12   3      313.87      309.01     13.87 o 
   1  12   3     1590.64     1622.44     37.97 o 
   2  12   3      111.60      114.78     14.38 o 
   3  12   3      200.26      218.77     15.26 o 
   4  12   3       58.75       58.72     11.94 o 
   5  12   3      383.25      333.70     32.75 o 
   6  12   3       81.66       50.09     26.12 o 
   7  12   3      255.64      276.81     40.69 o 
   8  12   3      229.18      323.11     78.50 o 
  -9  13   3      144.37      120.26     37.15 o 
  -8  13   3      294.10      361.32     43.02 o 
  -7  13   3      349.85      372.39     42.19 o 
  -6  13   3     1220.07     1288.77     41.98 o 
  -5  13   3        5.88       -0.31     17.12 o 
  -4  13   3     1002.34     1057.02     35.70 o 
  -3  13   3      218.04      231.96     21.83 o 
  -2  13   3      412.97      348.93     20.74 o 
  -1  13   3        9.59       20.06     14.20 o 
   0  13   3     1010.07      961.67     23.42 o 
   1  13   3       85.84       68.29     22.61 o 
   2  13   3       60.13       74.89     16.57 o 
   3  13   3        6.83       17.80     13.41 o 
   4  13   3     1034.76     1156.11     52.50 o 
   5  13   3        0.22      -10.48     23.73 o 
   6  13   3      342.82      360.22     38.40 o 
   7  13   3        4.11       -2.79     28.64 o 
   8  13   3       33.88       20.40     25.33 o 
  -8  14   3      178.28      190.99     38.42 o 
  -7  14   3      433.71      377.56     39.65 o 
  -6  14   3      196.97      257.15     36.35 o 
  -5  14   3       87.20       83.38     21.21 o 
  -4  14   3       20.07       -0.91     17.64 o 
  -3  14   3     2333.93     2419.93     55.94 o 
  -2  14   3       21.98       25.58     15.48 o 
  -1  14   3     1138.08     1198.02     34.52 o 
   0  14   3      337.01      321.02     19.82 o 
   1  14   3       22.67        2.83     13.02 o 
   2  14   3      971.16     1046.01     48.90 o 
   3  14   3     1268.92     1244.72     54.91 o 
   4  14   3        6.38      -10.35     24.49 o 
   5  14   3      163.46      168.89     33.70 o 
   6  14   3      227.22      270.97     38.74 o 
   7  14   3      171.11      201.41     40.98 o 
  -8  15   3     1293.86     1390.20     69.03 o 
  -7  15   3        3.15      -30.61     30.61 o 
  -6  15   3      311.37      390.26     44.75 o 
  -5  15   3       28.81        2.34     21.13 o 
  -4  15   3       70.80       88.59     20.95 o 
  -3  15   3       77.64       58.94     24.75 o 
  -2  15   3      340.04      314.81     22.68 o 
  -1  15   3      639.55      609.12     26.40 o 
   0  15   3     1940.54     1875.17     68.76 o 
   1  15   3      103.58       71.76     26.19 o 
   2  15   3       17.32       12.24     24.96 o 
   3  15   3       27.79       36.01     26.04 o 
   4  15   3      511.63      576.95     43.50 o 
   5  15   3       69.53       -8.85     27.08 o 
   6  15   3      278.57      286.61     42.38 o 
   7  15   3       46.43       64.12     36.64 o 
  -7  16   3      205.26      209.98     41.70 o 
  -6  16   3      452.91      430.61     42.06 o 
  -5  16   3      356.47      350.53     31.56 o 
  -4  16   3      114.13      108.89     23.80 o 
  -3  16   3      441.20      507.19     29.56 o 
  -2  16   3        0.04      -17.34     17.34 o 
  -1  16   3      198.38      275.10     37.64 o 
   0  16   3       37.98       39.80     26.63 o 
   1  16   3      231.03      250.18     36.60 o 
   2  16   3       90.65      101.83     30.02 o 
   3  16   3      267.37      278.91     37.24 o 
   4  16   3        0.21      -26.33     26.33 o 
   5  16   3      267.79      246.29     41.17 o 
   6  16   3      132.79      149.86     38.15 o 
  -6  17   3      169.19      185.66     42.80 o 
  -5  17   3        6.87        1.52     30.44 o 
  -4  17   3      263.98      301.66     29.72 o 
  -3  17   3       43.21       -1.92     20.30 o 
  -2  17   3      909.62      894.68     40.71 o 
  -1  17   3      128.69      104.20     32.79 o 
   0  17   3       53.96       45.41     29.13 o 
   1  17   3        0.90       19.58     28.77 o 
   2  17   3       90.05       76.02     32.16 o 
   3  17   3        0.16      -27.88     27.88 o 
   4  17   3     1065.45     1071.41     56.80 o 
   5  17   3       27.83       42.93     34.91 o 
  -5  18   3      180.03      189.70     40.03 o 
  -4  18   3        6.95       -3.40     39.21 o 
  -3  18   3      135.75      129.75     57.21 o 
  -2  18   3       85.65       80.47     35.63 o 
  -1  18   3      413.32      432.98     43.52 o 
   0  18   3      457.69      446.04     43.29 o 
   1  18   3      403.25      503.96     44.29 o 
   2  18   3      675.09      704.31     49.96 o 
   3  18   3        6.26       -8.98     30.91 o 
   4  18   3       28.01       13.19     33.79 o 
  -4  19   3      549.45      569.40     51.76 o 
  -3  19   3       29.25      -39.33     39.33 o 
  -2  19   3      289.82      233.58     43.33 o 
  -1  19   3       22.51       57.94     34.91 o 
   0  19   3        5.15       10.92     32.20 o 
   1  19   3        2.89      -32.79     32.79 o 
   2  19   3      395.73      450.80     49.60 o 
   3  19   3      176.42      195.86     42.95 o 
  -2  20   3        3.15       93.70     44.12 o 
  -1  20   3       61.85       19.67     37.60 o 
   0  20   3        0.92       25.81     38.80 o 
   1  20   3      252.42      299.72     47.17 o 
 -10   0   4       16.82       25.53     24.37 o 
  -8   0   4     1753.63     1867.91     72.57 o 
  -6   0   4     1313.89     1286.73     53.33 o 
  -4   0   4     1419.48     1637.67     54.85 o 
  -2   0   4        8.75        5.88      8.63 o 
   0   0   4     5582.04     6097.15     89.45 o 
   2   0   4    10855.46    11030.61    155.63 o 
   4   0   4      307.60      323.65     13.81 o 
   6   0   4      279.54      290.40     23.75 o 
   8   0   4     1507.43     1487.56     56.86 o 
  10   0   4       19.06        0.83     24.39 o 
 -11   1   4       18.13       13.72     20.59 o 
 -10   1   4        9.51       15.37     19.32 o 
  -9   1   4     1276.87     1219.95     89.95 o 
  -8   1   4        1.41      -13.56     15.23 o 
  -7   1   4      277.41      301.10     24.21 o 
  -6   1   4       24.71        3.81     11.79 o 
  -5   1   4     1229.97     1152.17     33.20 o 
  -4   1   4        2.84       -0.38      8.77 o 
  -3   1   4     3485.87     3391.32     61.62 o 
  -2   1   4      192.53      218.63      8.16 o 
  -1   1   4    16576.48    18840.46    214.56 o 
   0   1   4      165.24      163.82      6.29 o 
   1   1   4      225.01      235.17      7.61 o 
   2   1   4      256.94      282.35      7.84 o 
   3   1   4       84.89       99.07      6.35 o 
   4   1   4        0.26       -0.05      6.31 o 
   5   1   4     1000.47      920.12     20.58 o 
   6   1   4        9.33       -2.11      9.68 o 
   7   1   4      514.33      555.66     23.13 o 
   8   1   4      125.82      136.11     17.86 o 
   9   1   4      660.27      708.36     29.73 o 
  10   1   4       58.58       37.77     19.05 o 
 -11   2   4        0.72        2.11     20.31 o 
 -10   2   4       88.86      108.61     23.21 o 
  -9   2   4       39.27       38.66     17.83 o 
  -8   2   4     1972.12     1937.58     50.65 o 
  -7   2   4      342.89      339.92     23.65 o 
  -6   2   4      907.98      927.01     32.90 o 
  -5   2   4      526.77      591.50     24.44 o 
  -4   2   4      248.79      272.06     16.47 o 
  -3   2   4     1066.11     1383.90     49.12 o 
  -2   2   4    13133.19    15294.59    151.90 o 
  -1   2   4      275.54      303.26      8.53 o 
   0   2   4      609.42      662.77     15.03 o 
   1   2   4       26.99       29.22      4.28 o 
   2   2   4       23.95        7.68      3.91 o 
   3   2   4      457.52      409.05      9.62 o 
   4   2   4     1145.26     1033.77     20.88 o 
   5   2   4     1982.19     2079.61     34.52 o 
   6   2   4      514.71      506.20     21.15 o 
   7   2   4      192.13      250.86     20.13 o 
   8   2   4      336.83      321.14     20.65 o 
   9   2   4       45.32       14.90     15.42 o 
  10   2   4      274.97      256.96     26.42 o 
 -11   3   4      536.64      463.80     45.68 o 
 -10   3   4      258.03      278.16     83.55 o 
  -9   3   4       50.52       29.00     18.42 o 
  -8   3   4        2.17      -13.53     13.53 o 
  -7   3   4     2084.71     1976.94     48.90 o 
  -6   3   4      450.31      446.27     23.92 o 
  -5   3   4     5548.21     5607.88     97.70 o 
  -4   3   4      234.43      208.93     15.80 o 
  -3   3   4     5941.94     6253.24    101.75 o 
  -2   3   4      143.17      173.06      7.65 o 
  -1   3   4       39.76       15.02      5.16 o 
   0   3   4       31.77       51.99      5.41 o 
   1   3   4     1880.92     1957.04     28.36 o 
   2   3   4        0.51       -2.63      4.58 o 
   3   3   4      789.93      742.29     16.40 o 
   4   3   4       13.77       10.25      6.46 o 
   5   3   4       30.14       25.41      8.31 o 
   6   3   4       36.89       36.39     13.41 o 
   7   3   4       71.50       67.48     14.01 o 
   8   3   4       37.91       27.35     14.38 o 
   9   3   4     1054.88     1084.36     49.19 o 
  10   3   4       30.39       15.16     18.06 o 
 -11   4   4       43.75       39.45     24.23 o 
 -10   4   4      909.14      964.13     39.80 o 
  -9   4   4       19.88       16.69     18.51 o 
  -8   4   4       87.95       76.70     17.67 o 
  -7   4   4       10.28       11.71     13.99 o 
  -6   4   4     1358.44     1334.56     60.50 o 
  -5   4   4       91.57       78.90     20.94 o 
  -4   4   4     5422.78     5656.25     96.08 o 
  -3   4   4       17.92       19.78      8.98 o 
  -2   4   4     3235.66     3703.48     42.99 o 
  -1   4   4      185.21      173.27      6.92 o 
   0   4   4       54.73       45.18      4.87 o 
   1   4   4      744.82      814.96     13.21 o 
   2   4   4      622.62      519.47     12.91 o 
   3   4   4      236.51      278.30     10.76 o 
   4   4   4     1223.48     1142.08     22.96 o 
   5   4   4      924.98      946.98     21.84 o 
   6   4   4      312.18      338.16     15.15 o 
   7   4   4       28.95       43.45     13.45 o 
   8   4   4       99.30      109.32     19.57 o 
   9   4   4       52.05       41.65     17.00 o 
  10   4   4      696.32      634.53     30.80 o 
 -11   5   4      295.23      456.39     48.94 o 
 -10   5   4      306.08      291.01     29.46 o 
  -9   5   4       86.02       84.12     20.23 o 
  -8   5   4       12.56        4.23     14.85 o 
  -7   5   4     1079.03     1053.32     40.98 o 
  -6   5   4      231.34      197.29     19.40 o 
  -5   5   4      502.44      507.26     22.75 o 
  -4   5   4       84.58       63.51     12.31 o 
  -3   5   4     9434.24     9499.26    146.07 o 
  -2   5   4      217.89      249.03     16.94 o 
  -1   5   4     3467.24     3289.87     37.73 o 
   0   5   4      391.54      381.97      9.01 o 
   1   5   4       36.49       27.75      4.36 o 
   2   5   4      318.65      306.55     13.17 o 
   3   5   4      348.98      316.46     11.68 o 
   4   5   4      196.53      207.74     11.17 o 
   5   5   4      624.07      654.95     18.56 o 
   6   5   4      356.43      380.37     15.84 o 
   7   5   4      536.80      567.93     29.21 o 
   8   5   4       47.40       18.06     14.56 o 
   9   5   4      117.33      138.72     27.53 o 
  10   5   4       13.68        9.63     19.00 o 
 -11   6   4        2.72       53.05     33.02 o 
 -10   6   4      242.91      246.27     36.98 o 
  -9   6   4      463.74      477.83     28.72 o 
  -8   6   4       39.35       21.90     16.79 o 
  -7   6   4      273.84      250.78     22.69 o 
  -6   6   4      792.55      705.14     27.51 o 
  -5   6   4        3.18      -10.50     10.50 o 
  -4   6   4     6176.25     6272.36    104.18 o 
  -3   6   4      391.62      359.96     21.15 o 
  -2   6   4       15.95        2.06      5.47 o 
  -1   6   4     1216.69     1218.51     25.35 o 
   0   6   4     2304.76     2417.53     37.70 o 
   1   6   4      987.74     1028.92     15.46 o 
   2   6   4     3181.51     3088.15     43.17 o 
   3   6   4       90.58       82.89      9.33 o 
   4   6   4      990.02      983.26     23.92 o 
   5   6   4      112.85      146.88     19.53 o 
   6   6   4       71.01      102.91     12.15 o 
   7   6   4        0.31       -2.89     15.25 o 
   8   6   4      162.67      201.31     33.79 o 
   9   6   4      197.69      254.35     24.65 o 
 -10   7   4       41.08       34.72     29.93 o 
  -9   7   4      443.75      405.47     27.73 o 
  -8   7   4       29.25        2.20     16.97 o 
  -7   7   4       13.53        4.06     14.61 o 
  -6   7   4       40.75       27.53     14.26 o 
  -5   7   4     2894.31     2857.09     72.66 o 
  -4   7   4       97.14       50.42     12.94 o 
  -3   7   4     1597.72     1569.18     37.39 o 
  -2   7   4       73.07       70.45     11.50 o 
  -1   7   4     2643.75     2547.09     31.02 o 
   0   7   4       61.23       72.63      5.95 o 
   1   7   4     2671.02     2589.80     31.03 o 
   2   7   4       28.96       24.92      8.90 o 
   3   7   4      227.51      242.43     13.50 o 
   4   7   4       49.08       52.57      9.14 o 
   5   7   4      123.24      170.82     12.75 o 
   6   7   4        7.50       -6.49      9.63 o 
   7   7   4     1716.87     1750.09     35.96 o 
   8   7   4       41.25       43.27     20.42 o 
   9   7   4       81.22       73.55     19.79 o 
 -10   8   4      208.40      234.75     40.79 o 
  -9   8   4      106.25       93.08     22.35 o 
  -8   8   4      431.86      426.21     26.82 o 
  -7   8   4      722.56      675.30     40.12 o 
  -6   8   4      673.59      592.77     27.29 o 
  -5   8   4       34.45       32.29     19.09 o 
  -4   8   4      623.86      621.30     24.78 o 
  -3   8   4      512.13      546.66     22.17 o 
  -2   8   4     3577.60     3696.58     67.05 o 
  -1   8   4        7.69       11.82      7.42 o 
   0   8   4     2914.76     2990.92     42.96 o 
   1   8   4        3.43        6.74      6.08 o 
   2   8   4       29.75       33.13      6.47 o 
   3   8   4       61.44       56.57      8.31 o 
   4   8   4      709.98      719.49     19.00 o 
   5   8   4      300.47      261.65     21.33 o 
   6   8   4      826.01      861.72     23.41 o 
   7   8   4       98.28       91.14     14.35 o 
   8   8   4      338.89      371.20     24.33 o 
   9   8   4       51.90       65.86     19.52 o 
 -10   9   4       48.18       16.81     31.18 o 
  -9   9   4      133.72      153.35     25.93 o 
  -8   9   4       58.75       58.07     23.57 o 
  -7   9   4      882.99      815.18     33.40 o 
  -6   9   4      133.04       77.17     17.13 o 
  -5   9   4     2109.06     1921.17     46.89 o 
  -4   9   4      303.26      329.53     20.38 o 
  -3   9   4      729.07      702.09     38.71 o 
  -2   9   4      544.00      522.11     21.54 o 
  -1   9   4     1418.92     1386.57     37.38 o 
   0   9   4      102.59      109.52      9.62 o 
   1   9   4     1027.04      974.47     28.90 o 
   2   9   4     1064.46     1038.47     21.29 o 
   3   9   4      572.19      607.04     15.33 o 
   4   9   4      200.20      200.77     15.66 o 
   5   9   4      145.09      181.23     12.86 o 
   6   9   4      467.12      476.79     18.47 o 
   7   9   4       32.91       19.24     11.96 o 
   8   9   4       98.49      106.20     16.60 o 
   9   9   4      922.69      988.49     37.34 o 
 -10  10   4      368.05      353.76     48.29 o 
  -9  10   4       57.04       59.61     31.31 o 
  -8  10   4       11.71       -9.66     33.55 o 
  -7  10   4      152.02      185.77     32.53 o 
  -6  10   4     2995.14     3005.56     66.06 o 
  -5  10   4      213.05      220.45     20.78 o 
  -4  10   4      624.16      577.80     25.32 o 
  -3  10   4      271.19      290.30     19.45 o 
  -2  10   4     1383.10     1406.87     36.19 o 
  -1  10   4      169.67      153.94     11.93 o 
   0  10   4     1349.14     1317.65     25.30 o 
   1  10   4      190.37      199.97     14.45 o 
   2  10   4      304.02      281.36     19.22 o 
   3  10   4        0.26       -1.27      8.83 o 
   4  10   4        4.55        9.78      8.42 o 
   5  10   4        3.08       -4.47      8.53 o 
   6  10   4      631.70      593.20     18.78 o 
   7  10   4       58.03       69.59     14.22 o 
   8  10   4      529.84      531.13     31.58 o 
  -9  11   4      321.38      412.76     47.95 o 
  -8  11   4        6.44       -2.13     44.04 o 
  -7  11   4      585.43      613.03     32.26 o 
  -6  11   4      625.01      560.29     42.22 o 
  -5  11   4      319.80      328.20     48.33 o 
  -4  11   4     1203.69     1169.26     36.34 o 
  -3  11   4     2931.15     2950.08     75.42 o 
  -2  11   4      169.76      116.12     45.83 o 
  -1  11   4      484.15      454.60     16.40 o 
   0  11   4      425.00      432.10     19.82 o 
   1  11   4     1172.72     1149.84     56.69 o 
   2  11   4      236.85      255.28     15.42 o 
   3  11   4       26.92       42.31     10.85 o 
   4  11   4       97.68      140.59     21.06 o 
   5  11   4      510.02      512.13     19.15 o 
   6  11   4       42.92       38.68     16.49 o 
   7  11   4      408.33      438.04     28.03 o 
   8  11   4      158.87      127.68     26.97 o 
  -9  12   4       56.07       37.45     33.28 o 
  -8  12   4      222.49      194.78     37.66 o 
  -7  12   4       38.24        4.88     20.70 o 
  -6  12   4     1154.78     1265.17     42.12 o 
  -5  12   4       44.61       11.04     17.36 o 
  -4  12   4      494.27      533.28     26.76 o 
  -3  12   4        0.66       11.40     14.43 o 
  -2  12   4      605.44      547.46     23.79 o 
  -1  12   4      585.51      589.06     18.98 o 
   0  12   4     1338.69     1338.68     35.56 o 
   1  12   4       94.08      130.25     14.97 o 
   2  12   4      942.30      901.25     27.55 o 
   3  12   4      295.64      286.84     17.00 o 
   4  12   4      135.30      192.23     42.79 o 
   5  12   4      454.65      410.66     20.87 o 
   6  12   4      309.23      342.89     28.95 o 
   7  12   4       39.33       63.66     22.92 o 
   8  12   4      180.42      185.23     29.48 o 
  -8  13   4      115.34       68.93     32.07 o 
  -7  13   4      142.67      170.48     30.70 o 
  -6  13   4      137.82      141.48     70.97 o 
  -5  13   4      312.82      379.60     36.25 o 
  -4  13   4      173.29      205.70     34.13 o 
  -3  13   4      676.44      588.23     27.27 o 
  -2  13   4      814.74      811.20     28.81 o 
  -1  13   4     1202.59     1120.00     34.29 o 
   0  13   4      649.58      671.04     26.12 o 
   1  13   4      939.09      913.55     41.83 o 
   2  13   4      808.55      736.89     26.42 o 
   3  13   4      414.29      437.12     20.86 o 
   4  13   4      626.81      599.92     38.24 o 
   5  13   4      320.79      337.02     39.40 o 
   6  13   4        1.78      -26.00     26.00 o 
   7  13   4      628.14      650.59     33.83 o 
  -8  14   4      628.89      573.06     47.50 o 
  -7  14   4      124.59       94.90     32.98 o 
  -6  14   4        8.20       22.72     21.35 o 
  -5  14   4      119.73      149.11     23.48 o 
  -4  14   4      695.81      768.90     33.31 o 
  -3  14   4       11.73       -0.30     22.63 o 
  -2  14   4      722.49      726.61     28.46 o 
  -1  14   4        0.86      -10.44     22.93 o 
   0  14   4     1398.77     1400.26     39.42 o 
   1  14   4        1.93      -13.44     33.04 o 
   2  14   4      194.16      237.05     29.77 o 
   3  14   4      648.99      650.20     42.28 o 
   4  14   4      133.16      102.29     29.11 o 
   5  14   4       93.51       95.62     30.08 o 
   6  14   4      593.13      588.60     45.62 o 
   7  14   4       34.78       90.10     36.33 o 
  -7  15   4      452.07      447.93     44.39 o 
  -6  15   4        8.30        5.18     24.31 o 
  -5  15   4      465.56      492.97     31.80 o 
  -4  15   4        2.76       -6.65     20.73 o 
  -3  15   4       39.81       15.17     18.45 o 
  -2  15   4       64.93       22.14     26.78 o 
  -1  15   4     1636.53     1597.43     65.29 o 
   0  15   4       14.54        8.64     15.26 o 
   1  15   4       46.84      100.22     38.23 o 
   2  15   4      281.07      317.73     39.12 o 
   3  15   4      814.49      776.46     46.49 o 
   4  15   4       53.25       44.14     29.53 o 
   5  15   4      228.51      257.53     39.93 o 
   6  15   4        4.14      -19.31     30.17 o 
  -7  16   4        2.44       24.05     37.64 o 
  -6  16   4       67.19       55.76     35.14 o 
  -5  16   4        8.22      -15.60     22.94 o 
  -4  16   4      806.81      861.86     40.22 o 
  -3  16   4       20.85      -13.46     19.58 o 
  -2  16   4     1153.14     1326.50     63.30 o 
  -1  16   4        4.25       -9.89     28.09 o 
   0  16   4       39.20      -23.88     26.14 o 
   1  16   4      438.51      448.24     39.14 o 
   2  16   4       60.82       60.42     29.76 o 
   3  16   4       74.23      143.85     34.46 o 
   4  16   4      531.61      537.60     45.20 o 
   5  16   4        1.42      -21.76     31.29 o 
  -6  17   4       15.20      -19.16     34.91 o 
  -5  17   4      369.53      358.24     34.90 o 
  -4  17   4       70.22       99.30     26.26 o 
  -3  17   4      630.40      636.50     52.06 o 
  -2  17   4      122.10      103.33     34.93 o 
  -1  17   4      199.29      146.05     35.61 o 
   0  17   4        2.49      -27.80     27.80 o 
   1  17   4      154.49      220.01     39.10 o 
   2  17   4        1.61        2.96     29.64 o 
   3  17   4      184.82      227.66     38.42 o 
   4  17   4      159.65      208.65     38.25 o 
   5  17   4      247.79      282.57     46.78 o 
  -5  18   4      133.35       54.64     39.69 o 
  -4  18   4      959.68     1099.98     55.56 o 
  -3  18   4      238.67      238.92     45.45 o 
  -2  18   4      486.72      549.31     49.92 o 
  -1  18   4       26.05       18.14     33.21 o 
   0  18   4       45.88       71.30     33.24 o 
   1  18   4      225.65      206.42     40.69 o 
   2  18   4      843.49      831.62     53.45 o 
   3  18   4       67.40       64.65     36.43 o 
   4  18   4      393.70      418.33     51.53 o 
  -3  19   4      710.79      864.84     62.13 o 
  -2  19   4      122.54       97.23     40.81 o 
  -1  19   4       59.20       52.52     37.81 o 
   0  19   4      351.35      342.42     48.99 o 
   1  19   4      319.95      359.48     48.25 o 
   2  19   4       34.02       51.76     37.91 o 
 -11   0   5      394.04      404.27     41.28 o 
  -9   0   5      791.67      933.64     55.74 o 
  -7   0   5      853.31      841.21     47.19 o 
  -5   0   5       13.86       10.67     16.77 o 
  -3   0   5      590.41      594.73     20.65 o 
  -1   0   5     5002.97     5720.10    106.95 o 
   1   0   5      403.26      355.20     13.36 o 
   3   0   5     5243.12     5319.00     82.58 o 
   5   0   5       79.10       79.66     17.30 o 
   7   0   5     1330.84     1341.00     52.92 o 
   9   0   5      920.39      920.11     48.54 o 
 -11   1   5        0.71        5.40     20.67 o 
 -10   1   5      510.26      504.91     35.67 o 
  -9   1   5      324.12      342.69     43.63 o 
  -8   1   5     1012.49     1005.20     37.83 o 
  -7   1   5       75.15       64.40     22.00 o 
  -6   1   5      164.92      150.49     18.47 o 
  -5   1   5       21.81       20.98     12.27 o 
  -4   1   5     1468.78     1556.21     39.13 o 
  -3   1   5        0.90       -3.08      5.60 o 
  -2   1   5     1486.72     1727.45     29.94 o 
  -1   1   5      916.68      924.85     16.03 o 
   0   1   5     1937.17     2014.08     26.11 o 
   1   1   5      581.93      665.58     12.74 o 
   2   1   5      245.41      271.62      9.00 o 
   3   1   5      168.17      171.34      9.80 o 
   4   1   5      217.82      240.13     11.36 o 
   5   1   5       17.60       15.27     10.00 o 
   6   1   5     1419.58     1399.04     46.52 o 
   7   1   5       14.57       23.73     12.93 o 
   8   1   5     1122.68     1113.46     35.48 o 
   9   1   5        1.29        5.51     16.28 o 
 -11   2   5      381.88      414.77     48.10 o 
 -10   2   5       15.33       14.98     19.98 o 
  -9   2   5     1082.97     1140.02     46.75 o 
  -8   2   5      596.05      599.98     30.71 o 
  -7   2   5       10.03        2.86     14.51 o 
  -6   2   5      972.23     1055.62     35.16 o 
  -5   2   5      210.35      245.44     20.69 o 
  -4   2   5     1901.19     2016.28     45.70 o 
  -3   2   5     3396.45     3562.98     48.44 o 
  -2   2   5        2.44       -0.40      4.82 o 
  -1   2   5     1214.31     1189.90     18.75 o 
   0   2   5      776.18      707.78     15.96 o 
   1   2   5     2670.50     2568.65     44.39 o 
   2   2   5      290.96      262.88      8.82 o 
   3   2   5     1307.41     1359.48     24.40 o 
   4   2   5      481.63      479.20     16.67 o 
   5   2   5      246.28      221.18     15.06 o 
   6   2   5        6.43       -4.56     15.64 o 
   7   2   5      343.34      381.73     21.20 o 
   8   2   5       99.02      103.54     17.14 o 
   9   2   5      467.23      450.93     42.73 o 
 -11   3   5        8.81      -11.75     23.08 o 
 -10   3   5      331.97      312.80     34.20 o 
  -9   3   5      179.61      173.03     23.67 o 
  -8   3   5       12.48        1.90     15.34 o 
  -7   3   5      106.87      112.14     26.51 o 
  -6   3   5     2694.68     2761.52     61.54 o 
  -5   3   5      271.69      276.67     21.50 o 
  -4   3   5     1384.46     1507.33     38.99 o 
  -3   3   5       95.16      102.70     10.87 o 
  -2   3   5      814.75      862.89     16.39 o 
  -1   3   5     1726.12     1842.20     25.31 o 
   0   3   5     1003.18     1097.14     19.15 o 
   1   3   5     1705.60     1796.34     24.13 o 
   2   3   5     3103.67     3103.36     42.94 o 
   3   3   5      317.17      365.31     12.49 o 
   4   3   5      489.60      487.19     23.41 o 
   5   3   5        1.51        3.71     13.58 o 
   6   3   5      150.58      162.32     16.42 o 
   7   3   5      250.76      285.66     18.93 o 
   8   3   5      252.70      256.10     23.53 o 
   9   3   5      125.69      143.71     20.94 o 
 -11   4   5      373.02      413.74     37.01 o 
 -10   4   5       14.92       -8.17     20.63 o 
  -9   4   5      116.92      119.51     22.35 o 
  -8   4   5        0.01      -13.35     15.53 o 
  -7   4   5      371.61      369.03     24.00 o 
  -6   4   5        6.70        8.40     19.07 o 
  -5   4   5      463.94      439.09     23.64 o 
  -4   4   5        0.29       -5.89     10.29 o 
  -3   4   5     2352.07     2532.66     41.72 o 
  -2   4   5        0.24       -2.42      6.28 o 
  -1   4   5      754.39      703.65     13.83 o 
   0   4   5      244.28      273.83      8.89 o 
   1   4   5     4170.15     4028.92     79.67 o 
   2   4   5       15.57       17.55      6.16 o 
   3   4   5      322.36      347.26     12.70 o 
   4   4   5        7.18        8.80      7.56 o 
   5   4   5     1475.04     1444.32     28.58 o 
   6   4   5       78.39       51.53     13.67 o 
   7   4   5       24.73       13.28     12.98 o 
   8   4   5        4.17       -3.70     14.24 o 
   9   4   5      325.84      335.66     37.54 o 
 -10   5   5      493.86      467.59     32.45 o 
  -9   5   5      262.95      235.84     31.60 o 
  -8   5   5      444.99      466.28     32.81 o 
  -7   5   5      798.35      782.65     31.37 o 
  -6   5   5      242.42      252.04     21.75 o 
  -5   5   5      353.41      323.10     20.01 o 
  -4   5   5     1376.14     1279.00     51.31 o 
  -3   5   5      297.66      275.80     13.66 o 
  -2   5   5     2355.41     2376.54     31.70 o 
  -1   5   5       29.80       18.61      6.66 o 
   0   5   5      139.70      151.96      7.86 o 
   1   5   5       15.70       21.11      5.88 o 
   2   5   5     1011.48     1080.05     26.42 o 
   3   5   5      308.93      337.78     12.72 o 
   4   5   5     1473.86     1364.22     26.46 o 
   5   5   5       21.44       21.30      8.91 o 
   6   5   5      201.62      252.30     17.95 o 
   7   5   5       57.15       72.26     15.84 o 
   8   5   5      302.62      299.50     22.88 o 
   9   5   5        8.32       -5.51     16.90 o 
 -10   6   5       18.88       47.75     30.79 o 
  -9   6   5       37.10       40.34     20.65 o 
  -8   6   5       29.77       27.90     17.47 o 
  -7   6   5     1784.16     1671.83     67.86 o 
  -6   6   5      207.45      238.30     21.67 o 
  -5   6   5      516.39      543.30     25.38 o 
  -4   6   5      235.34      263.46     18.30 o 
  -3   6   5        6.72        8.68      8.01 o 
  -2   6   5      114.43      122.15      7.87 o 
  -1   6   5     1756.19     1799.90     24.89 o 
   0   6   5        0.91        0.20      4.56 o 
   1   6   5     2609.62     2417.85     35.83 o 
   2   6   5        1.28        0.59      5.95 o 
   3   6   5     1354.26     1316.20     63.31 o 
   4   6   5       31.26       16.83      8.30 o 
   5   6   5       89.98      130.68     25.61 o 
   6   6   5      549.86      573.07     19.76 o 
   7   6   5      740.21      705.40     27.92 o 
   8   6   5       98.94      106.41     18.93 o 
   9   6   5      228.61      296.94     34.14 o 
 -10   7   5      125.72      109.79     26.25 o 
  -9   7   5       66.36       44.04     21.08 o 
  -8   7   5     1471.16     1509.92     46.89 o 
  -7   7   5       59.31       55.04     17.68 o 
  -6   7   5       88.16       53.94     15.60 o 
  -5   7   5        0.02       -5.05     13.15 o 
  -4   7   5      410.15      338.79     20.22 o 
  -3   7   5       39.39       21.57      9.11 o 
  -2   7   5     1554.27     1432.11     28.29 o 
  -1   7   5      279.67      268.82     12.67 o 
   0   7   5     2105.48     2270.64     29.29 o 
   1   7   5       19.38        8.78      6.40 o 
   2   7   5        7.48       -1.13      6.43 o 
   3   7   5       24.48        6.26      7.15 o 
   4   7   5     1711.19     1573.07     29.68 o 
   5   7   5        0.54        0.91      8.88 o 
   6   7   5      403.15      403.01     17.67 o 
   7   7   5       12.02       12.15     14.02 o 
   8   7   5      271.96      310.00     25.86 o 
   9   7   5       69.89      108.96     22.28 o 
 -10   8   5        9.06        9.22     23.91 o 
  -9   8   5      525.96      513.58     31.94 o 
  -8   8   5        9.40       21.82     19.03 o 
  -7   8   5      324.47      316.35     24.53 o 
  -6   8   5       30.63       -6.89     14.52 o 
  -5   8   5      491.23      445.41     23.73 o 
  -4   8   5      204.02      209.69     48.23 o 
  -3   8   5       23.29       -1.87     11.55 o 
  -2   8   5      162.15      157.61     12.76 o 
  -1   8   5     4862.06     4874.28     66.53 o 
   0   8   5      153.27      137.43     13.60 o 
   1   8   5      514.40      419.53     13.30 o 
   2   8   5      125.37       95.35     12.61 o 
   3   8   5      282.99      277.34     12.51 o 
   4   8   5      200.73      188.80     18.36 o 
   5   8   5      636.69      711.02     20.59 o 
   6   8   5       63.08       40.83     11.77 o 
   7   8   5      606.68      575.43     25.78 o 
   8   8   5      269.77      292.92     56.50 o 
 -10   9   5      162.22      212.03     41.37 o 
  -9   9   5      227.12      265.72     41.68 o 
  -8   9   5       84.48       67.72     21.38 o 
  -7   9   5       27.89       12.91     17.55 o 
  -6   9   5      840.96      759.40     53.43 o 
  -5   9   5      367.19      354.90     42.59 o 
  -4   9   5      763.40      699.65     27.88 o 
  -3   9   5       25.77       36.63     13.40 o 
  -2   9   5      593.12      544.81     18.52 o 
  -1   9   5       19.26        8.01      8.61 o 
   0   9   5     2126.52     2066.52     44.23 o 
   1   9   5        9.99        8.25      9.39 o 
   2   9   5     1640.71     1574.07     28.45 o 
   3   9   5       44.81       32.01      7.95 o 
   4   9   5       30.30       34.76     14.42 o 
   5   9   5       36.45       48.67     10.98 o 
   6   9   5      439.35      446.89     18.82 o 
   7   9   5      138.65      124.91     23.42 o 
   8   9   5      202.55      236.14     50.87 o 
  -9  10   5      160.05      146.57     40.40 o 
  -8  10   5      148.59      101.82     24.18 o 
  -7  10   5        4.69      -11.38     17.99 o 
  -6  10   5       58.06       51.67     22.61 o 
  -5  10   5     1532.62     1537.84     43.40 o 
  -4  10   5        1.92       -5.45     13.92 o 
  -3  10   5      659.13      668.40     26.60 o 
  -2  10   5      343.34      340.17     15.92 o 
  -1  10   5     1334.39     1331.65     27.82 o 
   0  10   5        1.77       -8.74      9.64 o 
   1  10   5     1615.62     1542.00     37.02 o 
   2  10   5      254.54      263.62     16.60 o 
   3  10   5       26.92       26.60      9.10 o 
   4  10   5        3.57        5.14      8.36 o 
   5  10   5     1532.70     1540.38     34.09 o 
   6  10   5       10.36        3.12     11.85 o 
   7  10   5        6.27        8.19     14.34 o 
   8  10   5      145.52      148.36     22.30 o 
  -9  11   5        8.71       15.72     24.92 o 
  -8  11   5       78.67       57.27     23.95 o 
  -7  11   5        1.31      -20.47     20.47 o 
  -6  11   5      496.88      466.32     28.10 o 
  -5  11   5       91.29       86.90     31.12 o 
  -4  11   5       62.73       53.15     17.54 o 
  -3  11   5       74.32       79.89     16.45 o 
  -2  11   5     3493.88     3403.17     68.39 o 
  -1  11   5       89.79       87.81     14.67 o 
   0  11   5      313.28      306.26     18.39 o 
   1  11   5      102.39       92.47     13.87 o 
   2  11   5      998.34      997.68     29.24 o 
   3  11   5        8.22      -10.19     10.19 o 
   4  11   5      190.98      239.31     18.83 o 
   5  11   5        7.58        6.17     14.21 o 
   6  11   5      516.81      505.81     18.72 o 
   7  11   5        0.44       -7.35     12.71 o 
  -8  12   5       10.88      -18.20     22.73 o 
  -7  12   5      101.61       60.49     29.62 o 
  -6  12   5      170.55      145.95     24.35 o 
  -5  12   5      524.28      574.39     30.11 o 
  -4  12   5      107.46       83.07     19.15 o 
  -3  12   5     1168.47      777.89     41.05 o 
  -2  12   5      132.92      117.15     13.88 o 
  -1  12   5       48.88       41.55     14.37 o 
   0  12   5      567.53      574.43     30.90 o 
   1  12   5     1523.60     1576.26     41.97 o 
   2  12   5        6.11        5.33     10.95 o 
   3  12   5      541.29      499.74     22.57 o 
   4  12   5       16.58        6.31     12.12 o 
   5  12   5      169.09      219.77     25.67 o 
   6  12   5       49.85       58.25     29.01 o 
   7  12   5      281.92      395.07     32.49 o 
  -8  13   5      157.89      100.18     28.60 o 
  -7  13   5       70.35       53.80     24.79 o 
  -6  13   5      148.85      111.15     24.69 o 
  -5  13   5       40.39       25.26     30.78 o 
  -4  13   5      633.29      595.03     30.63 o 
  -3  13   5       19.65       -1.61     16.29 o 
  -2  13   5      185.25      165.59     31.08 o 
  -1  13   5      258.22      266.06     20.62 o 
   0  13   5     1027.23     1023.52     33.03 o 
   1  13   5      157.25      192.62     19.45 o 
   2  13   5      575.26      568.00     24.82 o 
   3  13   5       57.54       49.02     14.18 o 
   4  13   5      179.68      251.73     21.24 o 
   5  13   5      557.85      488.08     39.28 o 
   6  13   5      301.58      261.95     39.88 o 
  -7  14   5      467.31      503.90     36.84 o 
  -6  14   5       75.55       93.05     25.75 o 
  -5  14   5        4.46       19.18     21.89 o 
  -4  14   5       70.62      101.25     23.14 o 
  -2  14   5       51.59       34.32     27.12 o 
  -1  14   5     1138.85     1093.64     36.36 o 
   0  14   5       12.75       16.29     18.48 o 
   1  14   5       10.20        3.68     13.83 o 
   2  14   5       99.39      117.08     17.62 o 
   3  14   5      996.42      913.88     69.36 o 
   4  14   5      237.16      321.40     41.60 o 
   5  14   5       69.39       60.90     31.39 o 
   6  14   5       74.63       88.57     35.78 o 
  -7  15   5        8.34      -15.99     26.01 o 
  -6  15   5      115.33       82.83     27.10 o 
  -5  15   5      118.35      122.99     25.68 o 
  -4  15   5      917.63      856.28     37.07 o 
  -3  15   5       52.05       30.08     30.78 o 
  -2  15   5        8.73       -9.84     28.62 o 
  -1  15   5        3.20      -26.78     26.78 o 
   0  15   5     2256.70     2316.33     56.32 o 
   1  15   5        5.29       21.33     15.86 o 
   2  15   5      291.10      323.86     25.86 o 
   3  15   5      100.63       81.86     32.66 o 
   4  15   5      295.24      367.76     43.93 o 
   5  15   5       71.63       31.39     32.41 o 
  -6  16   5       15.63      -21.35     27.35 o 
  -5  16   5      384.96      445.37     37.50 o 
  -4  16   5       24.42       25.82     24.42 o 
  -3  16   5      661.21      689.70     52.16 o 
  -2  16   5       46.64       34.02     32.28 o 
  -1  16   5      367.45      441.91     49.09 o 
   0  16   5       58.08       42.15     19.92 o 
   1  16   5      661.05      739.26     49.39 o 
   2  16   5       11.44       -3.28     29.70 o 
   3  16   5      679.57      666.84     47.46 o 
   4  16   5       52.61       82.01     35.82 o 
   5  16   5        2.97       -0.28     35.23 o 
  -5  17   5        1.76      -22.32     26.19 o 
  -4  17   5      245.39      251.83     49.03 o 
  -3  17   5       39.70       38.17     37.53 o 
  -2  17   5     1187.84     1205.75     64.65 o 
  -1  17   5        0.30       -6.92     33.02 o 
   0  17   5      299.32      426.80     48.16 o 
   1  17   5       67.22      121.72     36.96 o 
   2  17   5      458.14      535.00     45.30 o 
   3  17   5       13.41       31.78     34.32 o 
   4  17   5      551.63      577.36     49.45 o 
  -4  18   5        6.24       35.99     45.26 o 
  -3  18   5      626.40      710.43     57.48 o 
  -2  18   5        2.87        4.85     36.41 o 
  -1  18   5      192.21      149.69     40.88 o 
   0  18   5       19.71       -7.94     33.28 o 
   1  18   5      506.20      441.49     43.55 o 
   2  18   5        1.64        3.83     36.05 o 
  -2  19   5      492.57      551.61     54.15 o 
  -1  19   5        3.99        9.59     39.74 o 
   0  19   5        4.79       26.78     38.21 o 
 -10   0   6      395.40      468.29     54.62 o 
  -8   0   6      398.39      410.33     43.74 o 
  -6   0   6      492.97      525.43     37.94 o 
  -4   0   6      732.49      662.67     37.43 o 
  -2   0   6      850.12      818.88     24.24 o 
   0   0   6     3175.43     3076.23     53.28 o 
   2   0   6     3270.01     3229.19     62.56 o 
   4   0   6      356.06      378.85     24.56 o 
   6   0   6       66.42       99.84     21.91 o 
   8   0   6     1034.48      987.49     50.09 o 
 -10   1   6       65.51       14.63     33.57 o 
  -9   1   6     1070.18     1115.42     87.53 o 
  -8   1   6      159.30      149.93     22.79 o 
  -7   1   6       29.23       19.23     15.79 o 
  -6   1   6     1478.86     1437.43     42.47 o 
  -5   1   6     1524.77     1609.64     43.60 o 
  -4   1   6        6.07       14.75     11.71 o 
  -3   1   6      642.61      585.53     18.54 o 
  -2   1   6     2314.62     2432.54     39.57 o 
  -1   1   6      989.51      982.86     17.87 o 
   0   1   6       87.53       90.30      9.46 o 
   1   1   6      779.72      820.83     15.79 o 
   2   1   6      636.94      667.63     16.46 o 
   3   1   6     2931.80     2890.36     52.29 o 
   4   1   6      560.81      508.13     19.97 o 
   5   1   6     1115.86     1077.61     30.61 o 
   6   1   6       25.84       14.44     12.59 o 
   7   1   6      325.72      302.08     26.82 o 
   8   1   6       81.76       66.42     19.96 o 
   9   1   6      109.53      128.17     22.29 o 
 -10   2   6      279.51      285.11     59.49 o 
  -9   2   6        2.92       -1.76     27.71 o 
  -8   2   6      235.27      233.95     50.30 o 
  -7   2   6       53.96       23.45     15.99 o 
  -6   2   6       16.36        6.83     14.23 o 
  -5   2   6      390.37      369.23     22.48 o 
  -4   2   6      625.39      596.96     25.16 o 
  -3   2   6      524.39      641.07     16.15 o 
  -2   2   6     2653.27     2633.99     35.48 o 
  -1   2   6       40.31       29.78     10.95 o 
   0   2   6     1169.65     1098.43     18.60 o 
   1   2   6      611.53      609.29     13.39 o 
   2   2   6     2670.91     2720.73     59.66 o 
   3   2   6      142.95      190.78     13.51 o 
   4   2   6     1818.43     1823.38     39.50 o 
   5   2   6        0.28       -9.66      9.66 o 
   6   2   6      494.48      453.81     22.23 o 
   7   2   6        2.61       -8.94     13.30 o 
   8   2   6      133.34      143.17     20.03 o 
   9   2   6       49.62       23.87     18.74 o 
 -10   3   6       20.61       28.33     21.42 o 
  -9   3   6      315.62      351.91     34.29 o 
  -8   3   6       18.25       32.92     25.28 o 
  -7   3   6      286.68      347.40     25.90 o 
  -6   3   6      234.78      250.86     23.55 o 
  -5   3   6      145.56      146.10     18.61 o 
  -4   3   6       18.76       17.20     12.27 o 
  -3   3   6      675.92      720.04     17.19 o 
  -2   3   6        0.86        0.66      5.88 o 
  -1   3   6      138.50      156.39      8.74 o 
   0   3   6      180.79      207.54     11.20 o 
   1   3   6     7438.63     7643.99     81.03 o 
   2   3   6      527.44      562.80     15.48 o 
   3   3   6     3255.35     3252.03     47.28 o 
   4   3   6      153.18      111.58     13.28 o 
   5   3   6      654.27      721.11     24.85 o 
   6   3   6       18.48        9.44     12.43 o 
   7   3   6      569.22      564.31     31.78 o 
   8   3   6       58.38       49.09     17.34 o 
   9   3   6      299.03      314.30     28.04 o 
 -10   4   6      502.33      441.22     31.80 o 
  -9   4   6      847.93      738.04     35.30 o 
  -8   4   6       60.33       45.82     18.45 o 
  -7   4   6       17.61       24.09     25.04 o 
  -6   4   6        7.08        3.50     19.07 o 
  -5   4   6     1417.86     1404.92     40.78 o 
  -4   4   6     1236.30     1180.28     35.42 o 
  -3   4   6     1464.92     1711.33     27.77 o 
  -2   4   6      896.37      790.54     16.80 o 
  -1   4   6       14.66        8.53      5.99 o 
   0   4   6      989.81      957.16     17.33 o 
   1   4   6     1927.60     2001.85     40.44 o 
   2   4   6     4229.01     4358.00     58.71 o 
   3   4   6       20.07       18.27      7.73 o 
   4   4   6     1300.68     1322.70     26.95 o 
   5   4   6      177.46      176.51     17.00 o 
   6   4   6      626.14      551.79     24.14 o 
   7   4   6        3.75       -3.66     13.65 o 
   8   4   6      149.96      155.18     32.87 o 
 -10   5   6        0.85      -21.72     21.87 o 
  -9   5   6       32.20       22.68     20.60 o 
  -8   5   6       19.13       10.87     18.97 o 
  -7   5   6     1822.18     1868.64     50.82 o 
  -6   5   6      234.55      259.06     23.50 o 
  -5   5   6        7.97        6.73     13.40 o 
  -4   5   6      257.37      274.10     20.64 o 
  -3   5   6      249.46      257.55     14.98 o 
  -2   5   6      428.55      428.49     12.90 o 
  -1   5   6     2646.28     2901.99     37.31 o 
   0   5   6      120.03      145.27     11.04 o 
   1   5   6     1681.71     1607.92     27.72 o 
   2   5   6      106.81       72.91      9.07 o 
   3   5   6      667.79      603.66     21.07 o 
   4   5   6       34.09       31.64      9.15 o 
   5   5   6     1988.70     1976.35     44.11 o 
   6   5   6       31.99       36.24     14.03 o 
   7   5   6      238.59      289.99     31.55 o 
   8   5   6       54.16       46.17     18.15 o 
 -10   6   6      257.75      228.61     47.04 o 
  -9   6   6        0.06      -20.12     20.12 o 
  -8   6   6      609.90      591.68     44.77 o 
  -7   6   6      123.82      120.08     20.75 o 
  -6   6   6     1345.76     1279.18     40.22 o 
  -5   6   6      102.62      147.93     18.93 o 
  -4   6   6       51.05       57.54     14.60 o 
  -3   6   6      392.17      394.15     20.88 o 
  -2   6   6      600.46      575.09     31.64 o 
  -1   6   6      239.64      241.10      9.90 o 
   0   6   6     6683.28     6733.35    102.26 o 
   1   6   6       53.58       47.22      8.04 o 
   2   6   6      410.13      415.77     22.96 o 
   3   6   6      155.19      176.91     24.22 o 
   4   6   6      547.78      479.53     16.74 o 
   5   6   6        0.08       -8.95      9.53 o 
   6   6   6      315.26      293.21     20.12 o 
   7   6   6       99.61      123.99     18.94 o 
   8   6   6      390.40      406.65     26.77 o 
 -10   7   6       43.78       33.36     24.76 o 
  -9   7   6      347.97      381.77     33.46 o 
  -8   7   6       17.44        3.45     21.17 o 
  -7   7   6      889.61      873.21     35.13 o 
  -6   7   6        8.10        3.00     15.97 o 
  -5   7   6      400.90      399.59     23.82 o 
  -4   7   6      548.64      622.42     26.88 o 
  -3   7   6       97.25       71.98     11.92 o 
  -2   7   6      560.11      540.31     19.72 o 
  -1   7   6     2918.01     2855.26     56.46 o 
   0   7   6      316.82      347.16     17.70 o 
   1   7   6      739.64      701.44     17.59 o 
   2   7   6       55.57       31.54      8.09 o 
   3   7   6      597.43      532.31     20.81 o 
   4   7   6       18.45       21.48      9.74 o 
   5   7   6      545.49      590.63     19.82 o 
   6   7   6        6.36        3.23     13.72 o 
   7   7   6      611.70      599.02     27.07 o 
   8   7   6        2.05       13.03     17.46 o 
  -9   8   6       49.57       40.80     23.04 o 
  -8   8   6      579.51      554.34     32.33 o 
  -7   8   6       23.20       29.06     19.52 o 
  -6   8   6      352.43      347.80     26.36 o 
  -5   8   6      156.69      142.33     41.34 o 
  -4   8   6       14.62        4.27     13.51 o 
  -3   8   6        3.18       -9.10      9.10 o 
  -2   8   6     1488.33     1436.42     30.33 o 
  -1   8   6      368.13      311.06     54.29 o 
   0   8   6     2967.19     2786.26     55.20 o 
   1   8   6       16.55        6.87      9.73 o 
   2   8   6      189.40      181.50     19.93 o 
   3   8   6      163.83      154.74     12.25 o 
   4   8   6     1052.22      934.89     23.52 o 
   5   8   6       19.20        5.35     11.33 o 
   6   8   6      671.82      677.37     26.78 o 
   7   8   6       69.00       39.02     21.91 o 
   8   8   6       75.38       87.34     20.44 o 
  -9   9   6      280.85      245.27     31.01 o 
  -8   9   6        6.33      -11.71     21.18 o 
  -7   9   6      736.11      638.90     32.33 o 
  -6   9   6       44.47       40.34     18.07 o 
  -5   9   6       58.90       56.34     17.82 o 
  -4   9   6       28.54       22.67     15.31 o 
  -3   9   6       16.40        5.87      9.97 o 
  -2   9   6      253.27      260.79     15.30 o 
  -1   9   6     2244.18     2150.61     88.65 o 
   0   9   6      135.46      117.39     21.14 o 
   1   9   6     1031.17     1022.54     29.86 o 
   2   9   6       11.84        7.00     12.16 o 
   3   9   6     1071.31     1000.38     25.64 o 
   4   9   6       32.91        8.91     10.04 o 
   5   9   6      871.38      879.45     24.41 o 
   6   9   6       31.36       20.53     19.70 o 
   7   9   6      240.22      240.93     38.30 o 
  -9  10   6       28.29        0.33     25.35 o 
  -8  10   6       43.00       29.39     22.65 o 
  -7  10   6      135.92       89.81     22.65 o 
  -6  10   6       26.08       15.83     19.00 o 
  -5  10   6      119.67       78.58     26.27 o 
  -4  10   6     1232.10     1222.30     38.58 o 
  -3  10   6       18.40       -7.44     13.57 o 
  -2  10   6      262.60      238.47     16.51 o 
  -1  10   6      115.59       90.21     14.79 o 
   0  10   6      216.99      205.20     18.45 o 
   1  10   6        0.61        5.83     10.57 o 
   2  10   6     2666.50     2451.11     51.74 o 
   3  10   6      199.04      244.31     17.67 o 
   4  10   6      858.30      889.94     25.84 o 
   5  10   6       86.86       83.55     13.60 o 
   6  10   6      870.07      930.05     27.36 o 
   7  10   6       80.43      123.45     20.62 o 
  -8  11   6       33.91       35.84     24.24 o 
  -7  11   6       23.11       -5.17     35.19 o 
  -6  11   6        1.27       -1.37     19.50 o 
  -5  11   6      350.48      365.46     31.97 o 
  -4  11   6       50.53       33.33     20.16 o 
  -3  11   6     1223.92     1126.82     35.81 o 
  -2  11   6     1075.89     1044.57     60.96 o 
  -1  11   6      199.41      205.96     20.30 o 
   0  11   6       18.46       -4.45     19.15 o 
   1  11   6      417.45      376.24     20.82 o 
   2  11   6       11.06       13.10     11.91 o 
   3  11   6     1829.78     1807.35     43.54 o 
   4  11   6        7.83       31.02     13.55 o 
   5  11   6      824.42      750.93     28.98 o 
   6  11   6        0.76      -11.68     13.68 o 
   7  11   6        3.87       15.06     16.29 o 
  -8  12   6      304.12      294.08     57.02 o 
  -7  12   6      186.29      185.15     29.44 o 
  -6  12   6      571.51      499.68     43.96 o 
  -5  12   6       56.57       28.74     34.17 o 
  -4  12   6      158.73      123.85     22.87 o 
  -3  12   6      671.30      623.27     29.09 o 
  -2  12   6      248.88      273.12     24.51 o 
  -1  12   6       25.07        9.81     13.58 o 
   0  12   6      849.87      849.93     60.49 o 
   1  12   6        1.06        5.44     12.60 o 
   2  12   6      838.73      760.26     28.22 o 
   3  12   6      150.82      219.29     19.87 o 
   4  12   6      496.69      545.90     25.18 o 
   5  12   6        0.13        4.25     14.84 o 
   6  12   6      291.48      337.01     66.50 o 
  -7  13   6       25.41       13.68     29.15 o 
  -6  13   6        7.17        0.51     23.56 o 
  -5  13   6      737.98      718.57     35.31 o 
  -4  13   6       20.66       42.62     20.72 o 
  -3  13   6     1237.08     1079.90     57.77 o 
  -2  13   6       75.10       64.68     21.77 o 
  -1  13   6      105.16      112.29     30.52 o 
   0  13   6       11.39      -13.07     13.07 o 
   1  13   6      323.18      334.55     45.70 o 
   2  13   6        0.07       -4.33     14.03 o 
   3  13   6      857.66      832.06     30.51 o 
   4  13   6       87.26      141.52     20.02 o 
   5  13   6      160.26      126.60     20.50 o 
   6  13   6      216.10      290.74     45.35 o 
  -7  14   6       43.14       75.73     28.96 o 
  -6  14   6      149.41      100.33     32.20 o 
  -5  14   6        1.64      -14.62     23.22 o 
  -4  14   6      545.09      605.87     32.83 o 
  -3  14   6        9.72       20.68     30.53 o 
  -2  14   6      430.68      370.64     38.02 o 
  -1  14   6        1.59        3.00     16.36 o 
   0  14   6      258.62      278.03     26.14 o 
   1  14   6      192.29      238.53     23.29 o 
   2  14   6      551.69      571.88     27.17 o 
   3  14   6       25.13       42.67     16.28 o 
   4  14   6      502.52      522.44     26.94 o 
   5  14   6        1.41        7.03     33.89 o 
  -6  15   6        0.99       -5.25     26.90 o 
  -5  15   6       58.69       26.30     24.77 o 
  -4  15   6       58.84       86.94     40.92 o 
  -3  15   6      149.87      154.01     37.81 o 
  -2  15   6       44.05       29.83     32.56 o 
  -1  15   6      541.21      563.08     29.96 o 
   0  15   6       30.76       24.11     17.21 o 
   1  15   6     1159.91     1135.04     38.91 o 
   2  15   6        0.30      -14.38     17.05 o 
   3  15   6      120.01      118.44     34.54 o 
   4  15   6        0.02      -16.30     32.35 o 
  -5  16   6       46.95      -22.63     43.99 o 
  -4  16   6      109.27       64.93     43.55 o 
  -3  16   6       39.29       15.37     34.25 o 
  -2  16   6      341.29      318.07     45.56 o 
  -1  16   6        2.79       10.71     31.27 o 
   0  16   6      261.10      273.30     28.04 o 
   1  16   6       86.21       89.89     22.07 o 
   2  16   6      478.59      524.56     46.00 o 
   3  16   6       61.20       57.48     34.21 o 
  -4  17   6        7.66        6.03     44.14 o 
  -3  17   6      179.29      142.24     42.28 o 
  -2  17   6       84.91       53.30     36.71 o 
  -1  17   6      115.47      107.41     38.95 o 
   0  17   6       97.42      127.39     25.15 o 
   1  17   6      895.28      902.35     57.24 o 
   2  17   6       40.63       21.78     35.67 o 
  -2  18   6      179.14      125.66     42.68 o 
  -1  18   6      145.59      125.11     41.75 o 
   0  18   6      345.26      393.77     52.44 o 
  -9   0   7      220.65      187.67     39.23 o 
  -7   0   7      202.77      174.16     33.11 o 
  -5   0   7     5283.61     5279.06    139.42 o 
  -3   0   7       23.10       22.91     11.92 o 
  -1   0   7     1560.53     1547.27     35.56 o 
   1   0   7      474.29      541.84     19.47 o 
   3   0   7     3790.11     3787.14     92.66 o 
   5   0   7       48.27       12.66     16.98 o 
   7   0   7       98.65      123.93     27.65 o 
 -10   1   7      366.60      448.49     35.22 o 
  -9   1   7       36.18       32.08     21.88 o 
  -8   1   7     1646.43     1691.85     51.95 o 
  -7   1   7       64.46       60.76     18.34 o 
  -6   1   7       41.92       20.99     15.77 o 
  -5   1   7       10.99        3.75     13.91 o 
  -4   1   7     1406.66     1399.81     31.55 o 
  -3   1   7      469.20      473.54     18.46 o 
  -2   1   7      371.14      426.93     13.88 o 
  -1   1   7      113.03      129.37     14.65 o 
   0   1   7     2339.50     2440.64     35.88 o 
   1   1   7      216.64      200.58     12.93 o 
   2   1   7     1625.29     1456.11     32.17 o 
   3   1   7      190.03      173.69     14.63 o 
   4   1   7      291.55      310.30     16.81 o 
   5   1   7       71.75       54.72     13.06 o 
   6   1   7     1093.95     1189.84     35.34 o 
   7   1   7       14.95       12.78     15.82 o 
   8   1   7       47.94       30.11     18.46 o 
 -10   2   7       11.82       -6.65     33.57 o 
  -9   2   7      777.70      756.96     38.13 o 
  -8   2   7      138.90      105.94     26.83 o 
  -7   2   7      959.40      927.06     37.15 o 
  -6   2   7      161.98      127.09     19.95 o 
  -5   2   7      442.82      451.06     25.70 o 
  -4   2   7      167.19      145.14     21.51 o 
  -3   2   7     1934.85     2134.52     33.27 o 
  -2   2   7      186.66      179.41     24.80 o 
  -1   2   7     1151.45     1161.47     25.57 o 
   0   2   7      806.72      759.71     16.56 o 
   1   2   7      353.31      387.44     14.87 o 
   2   2   7       98.01       90.10      9.93 o 
   3   2   7      743.68      756.70     23.23 o 
   4   2   7     1271.61     1061.20     29.60 o 
   5   2   7      607.54      547.66     23.05 o 
   6   2   7       22.96       42.17     14.70 o 
   7   2   7      548.35      582.80     27.20 o 
   8   2   7       87.30       68.77     20.08 o 
 -10   3   7      418.55      370.69     31.58 o 
  -9   3   7        4.19       -2.00     19.80 o 
  -8   3   7       45.52       22.82     19.11 o 
  -7   3   7       11.33       11.53     17.90 o 
  -6   3   7     3102.22     3020.93     91.85 o 
  -5   3   7       79.20       75.47     17.19 o 
  -4   3   7     1314.19     1296.18     30.78 o 
  -3   3   7      104.89      126.16     15.98 o 
  -2   3   7       12.56        0.41      6.81 o 
  -1   3   7       52.36       37.29      7.51 o 
   0   3   7       59.16       50.76     19.32 o 
   1   3   7      175.26      225.35     11.75 o 
   2   3   7     3022.43     3004.76     45.09 o 
   3   3   7       10.72       14.17      9.58 o 
   4   3   7     1821.90     1814.96     40.88 o 
   5   3   7      194.88      173.50     17.42 o 
   6   3   7        7.30        6.66     14.15 o 
   7   3   7       44.01       52.00     17.31 o 
   8   3   7      203.52      184.30     23.79 o 
 -10   4   7       63.15       73.56     25.10 o 
  -9   4   7      344.39      330.87     30.67 o 
  -8   4   7      212.85      280.51     28.15 o 
  -7   4   7     1384.03     1365.35     48.97 o 
  -6   4   7        9.25       10.44     15.55 o 
  -5   4   7      161.31      193.73     24.04 o 
  -4   4   7       18.95       10.73     13.38 o 
  -3   4   7     2843.32     2943.30     46.56 o 
  -2   4   7       61.19       64.63     10.70 o 
  -1   4   7      151.94      198.95     10.75 o 
   0   4   7        9.58        5.23      7.29 o 
   1   4   7     1590.90     1543.15     36.12 o 
   2   4   7       64.99       47.05      9.95 o 
   3   4   7       11.00        5.70      8.67 o 
   4   4   7       95.19      129.91     23.18 o 
   5   4   7     1655.11     1662.65     40.46 o 
   6   4   7       27.56      -13.26     13.26 o 
   7   4   7      339.87      368.01     23.25 o 
   8   4   7      135.25      146.49     56.32 o 
 -10   5   7      693.52      592.94     49.49 o 
  -9   5   7      119.58      118.33     26.76 o 
  -8   5   7      575.79      552.17     45.96 o 
  -7   5   7       32.93       13.55     17.89 o 
  -6   5   7      551.25      538.41     40.92 o 
  -5   5   7       17.47       34.63     15.14 o 
  -4   5   7      268.83      305.41     23.15 o 
  -3   5   7      797.56      879.07     33.52 o 
  -2   5   7     1715.55     1694.77     34.10 o 
  -1   5   7       32.26       10.20      7.24 o 
   0   5   7      850.04      773.39     19.00 o 
   1   5   7      111.97      143.96     18.41 o 
   2   5   7      496.89      581.49     22.87 o 
   3   5   7       83.96       88.59     19.83 o 
   4   5   7      867.81      788.46     25.49 o 
   5   5   7       61.75       41.02     13.63 o 
   6   5   7      504.47      442.15     22.82 o 
   7   5   7        3.31      -15.20     15.20 o 
  -9   6   7      148.39      153.31     27.44 o 
  -8   6   7      106.73      107.93     23.56 o 
  -7   6   7      242.05      308.24     28.36 o 
  -6   6   7       20.33        5.85     17.10 o 
  -5   6   7     2580.78     2527.77     59.20 o 
  -4   6   7       11.31      -13.84     20.56 o 
  -3   6   7      434.22      413.36     18.70 o 
  -2   6   7        1.27        3.16      9.60 o 
  -1   6   7      210.67      275.11     20.60 o 
   0   6   7       97.90       82.00     13.93 o 
   1   6   7     2066.02     1989.81     47.95 o 
   2   6   7      135.70       75.78     21.39 o 
   3   6   7     1052.00      878.11     21.89 o 
   4   6   7        1.26       -5.67      9.64 o 
   5   6   7      246.13      292.67     19.86 o 
   6   6   7       28.99       17.60     14.88 o 
   7   6   7      185.14      236.49     23.85 o 
  -9   7   7        0.02        6.15     23.18 o 
  -8   7   7      842.93      778.34     36.54 o 
  -7   7   7        0.32      -16.08     18.26 o 
  -6   7   7      232.64      249.08     43.08 o 
  -5   7   7        1.51      -15.61     15.96 o 
  -4   7   7      147.53      187.21     20.55 o 
  -3   7   7      354.26      365.80     21.93 o 
  -2   7   7     1615.38     1610.46     33.24 o 
  -1   7   7      140.84      182.59     33.46 o 
   0   7   7     2128.92     2040.81     46.07 o 
   1   7   7      388.73      442.72     23.15 o 
   2   7   7       81.49      125.11     22.92 o 
   3   7   7        5.77        0.32      8.75 o 
   4   7   7      685.15      626.70     20.26 o 
   5   7   7      164.30      180.38     19.39 o 
   6   7   7     1058.93      870.07     31.14 o 
   7   7   7       29.64       21.69     17.91 o 
  -9   8   7      694.56      702.46     38.63 o 
  -8   8   7      184.55      147.31     29.99 o 
  -7   8   7      636.38      630.41     33.61 o 
  -6   8   7        4.35      -17.58     17.58 o 
  -5   8   7      309.99      336.05     25.79 o 
  -4   8   7        0.01      -15.35     15.35 o 
  -3   8   7       66.94       73.08     13.21 o 
  -2   8   7       57.30       52.38     15.52 o 
  -1   8   7     3834.55     3814.95    101.80 o 
   0   8   7      265.84      315.63     19.27 o 
   1   8   7       57.85       27.18     12.07 o 
   2   8   7       42.12       32.92     11.66 o 
   3   8   7      528.15      475.90     17.27 o 
   4   8   7       68.32      114.79     33.66 o 
   5   8   7      492.36      518.84     23.35 o 
   6   8   7      256.70      273.36     55.28 o 
   7   8   7      682.94      720.35     31.13 o 
  -9   9   7       90.85       84.96     27.56 o 
  -8   9   7      509.51      520.44     33.36 o 
  -7   9   7      319.28      374.81     32.45 o 
  -6   9   7     1346.77     1369.46     45.48 o 
  -5   9   7       26.79       13.03     18.35 o 
  -4   9   7      441.22      495.14     27.07 o 
  -3   9   7       37.80       37.25     12.81 o 
  -2   9   7      149.61      153.24     19.44 o 
  -1   9   7       40.79       39.07     13.73 o 
   0   9   7       60.05       67.15     24.24 o 
   1   9   7       43.70       84.87     14.41 o 
   2   9   7     1317.10     1288.47     30.41 o 
   3   9   7        1.01        0.21     12.05 o 
   4   9   7     1175.25     1134.69     34.24 o 
   5   9   7      125.84       81.20     14.52 o 
   6   9   7       42.43       33.57     16.38 o 
  -8  10   7       73.23       71.92     27.29 o 
  -7  10   7      796.41      766.29     57.04 o 
  -6  10   7        0.12        6.91     21.46 o 
  -5  10   7      161.78      146.42     35.56 o 
  -4  10   7       20.62        2.94     17.88 o 
  -3  10   7      650.13      699.09     46.70 o 
  -2  10   7        0.13       -2.81     13.38 o 
  -1  10   7      311.27      253.99     20.11 o 
   0  10   7       31.56       14.86     12.38 o 
   1  10   7      225.05      254.20     28.28 o 
   2  10   7        0.02        0.04     12.22 o 
   3  10   7      507.52      535.71     24.40 o 
   4  10   7        0.57        9.40     12.08 o 
   5  10   7      812.32      822.99     30.92 o 
   6  10   7        0.91       -1.93     19.88 o 
  -8  11   7      697.55      648.54     38.37 o 
  -7  11   7       31.11       12.53     23.41 o 
  -6  11   7      699.23      710.94     35.67 o 
  -5  11   7       10.08      -18.81     18.81 o 
  -4  11   7       75.86       58.23     20.46 o 
  -3  11   7      539.92      529.51     42.30 o 
  -2  11   7      532.80      543.62     27.16 o 
  -1  11   7       68.97       48.15     15.83 o 
   0  11   7      382.46      369.73     22.36 o 
   1  11   7        4.34       -4.19     13.36 o 
   2  11   7      145.62      118.00     17.48 o 
   3  11   7        0.65      -13.17     13.17 o 
   4  11   7      787.61      748.22     29.72 o 
   5  11   7        1.21        1.54     14.77 o 
   6  11   7      430.56      521.16     29.67 o 
  -7  12   7      272.61      270.15     40.71 o 
  -6  12   7      169.80      201.34     35.17 o 
  -5  12   7      734.73      753.25     35.61 o 
  -4  12   7      114.67       95.92     34.49 o 
  -3  12   7      793.83      757.47     51.27 o 
  -2  12   7      335.14      348.75     24.90 o 
  -1  12   7      142.16      198.17     28.26 o 
   0  12   7      386.90      337.10     22.10 o 
   1  12   7     1232.82     1237.73     45.48 o 
   2  12   7      131.11      146.63     19.52 o 
   3  12   7     1498.55     1589.92     75.79 o 
   4  12   7        0.65       32.20     16.30 o 
   5  12   7      179.00      170.76     22.41 o 
  -7  13   7      456.17      459.78     37.93 o 
  -6  13   7       72.13       99.70     28.45 o 
  -5  13   7       66.53       96.97     26.21 o 
  -4  13   7      644.16      670.71     51.80 o 
  -3  13   7        3.88        6.88     33.66 o 
  -2  13   7      318.19      366.54     25.90 o 
  -1  13   7       36.58       65.89     18.60 o 
   0  13   7      465.82      466.76     25.64 o 
   1  13   7       34.74       26.65     16.62 o 
   2  13   7      463.06      422.43     26.11 o 
   3  13   7       10.17        6.35     16.15 o 
   4  13   7      302.47      350.33     25.42 o 
   5  13   7      152.76      130.60     22.42 o 
  -6  14   7       66.14       92.30     30.50 o 
  -5  14   7       62.87       52.16     40.29 o 
  -4  14   7       34.74       70.05     39.88 o 
  -3  14   7       47.54       23.52     34.06 o 
  -2  14   7        5.30       -3.30     19.20 o 
  -1  14   7     1557.52     1506.11     71.13 o 
   0  14   7        1.79      -10.91     15.87 o 
   1  14   7      148.47      218.35     24.45 o 
   2  14   7       41.67       35.45     18.51 o 
   3  14   7      242.53      369.75     28.62 o 
   4  14   7      118.29      134.40     23.06 o 
  -5  15   7       13.16      -41.20     41.20 o 
  -4  15   7      357.22      466.70     56.48 o 
  -3  15   7       98.82       45.96     37.83 o 
  -2  15   7       48.32       70.28     37.47 o 
  -1  15   7       45.60       20.96     41.93 o 
   0  15   7      105.36      139.72     26.91 o 
   1  15   7       11.66       -5.13     17.94 o 
   2  15   7      722.64      638.38     31.58 o 
   3  15   7       13.60       21.58     19.03 o 
  -4  16   7       62.84       -2.07     43.14 o 
  -3  16   7      152.38      148.00     43.38 o 
  -2  16   7       55.89       -5.69     36.24 o 
  -1  16   7      196.73      288.34     29.69 o 
   0  16   7       22.49       15.59     20.36 o 
   1  16   7      129.61      159.26     25.35 o 
   2  16   7       26.59       31.79     20.99 o 
  -1  17   7        1.35        3.05     37.58 o 
  -8   0   8     1062.82     1118.05     64.12 o 
  -6   0   8      769.83      757.53     47.02 o 
  -4   0   8      651.96      557.35     25.97 o 
  -2   0   8        8.56       38.20     32.02 o 
   0   0   8      885.86     1010.42     29.00 o 
   2   0   8      111.07       37.09     15.24 o 
   4   0   8      427.50      462.19     29.17 o 
   6   0   8     1091.77     1268.71     53.39 o 
  -9   1   8      630.96      622.35     55.19 o 
  -8   1   8       72.95       22.74     23.19 o 
  -7   1   8     1095.85     1084.57    102.24 o 
  -6   1   8       78.86       36.66     18.08 o 
  -5   1   8      227.57      234.41     23.46 o 
  -4   1   8      130.84       92.09     26.59 o 
  -3   1   8      227.27      286.42     16.94 o 
  -2   1   8       14.82        9.17      8.21 o 
  -1   1   8     1368.49     1251.00     23.66 o 
   0   1   8       17.84        5.96      8.10 o 
   1   1   8      276.85      357.39     15.84 o 
   2   1   8       39.95       19.89     11.52 o 
   3   1   8      283.94      281.16     15.94 o 
   4   1   8        6.99       -2.89     10.99 o 
   5   1   8      121.92       47.71     14.56 o 
   6   1   8        6.54      -14.84     21.87 o 
   7   1   8     1791.04     1668.92     51.08 o 
  -9   2   8       21.78       11.34     22.58 o 
  -8   2   8      587.94      617.05     34.71 o 
  -7   2   8       47.84       41.65     19.26 o 
  -6   2   8     1946.68     1954.10     54.10 o 
  -5   2   8      221.66      219.59     24.49 o 
  -4   2   8      467.97      509.62     23.16 o 
  -3   2   8        8.11       -4.27     10.67 o 
  -2   2   8      187.26      285.47     16.28 o 
  -1   2   8      393.69      419.01     14.27 o 
   0   2   8      968.52      981.15     22.66 o 
   1   2   8        0.84       -2.74      7.90 o 
   2   2   8        8.84        4.06      9.47 o 
   3   2   8        6.84        9.40     14.26 o 
   4   2   8      184.04      212.88     17.94 o 
   5   2   8       49.00       23.67     14.16 o 
   6   2   8     1075.22     1163.49     36.09 o 
   7   2   8        7.09       -3.73     17.40 o 
  -9   3   8      253.34      246.37     45.60 o 
  -8   3   8      119.64      127.89     24.23 o 
  -7   3   8      337.35      353.70     38.50 o 
  -6   3   8       47.08       57.02     26.25 o 
  -5   3   8     2423.94     2526.14     61.43 o 
  -4   3   8      590.32      472.74     20.77 o 
  -3   3   8     1096.51     1193.22     24.80 o 
  -2   3   8      635.91      746.79     21.10 o 
  -1   3   8        4.86        4.50      7.84 o 
   0   3   8       49.43       75.13     23.28 o 
   1   3   8      955.53      981.73     22.71 o 
   2   3   8       51.55       36.16     10.53 o 
   3   3   8      130.31      102.11     13.92 o 
   4   3   8       95.96      151.38     16.53 o 
   5   3   8      563.97      543.14     29.39 o 
   6   3   8       69.67       45.90     18.23 o 
   7   3   8       49.00       33.22     17.54 o 
  -9   4   8       10.63        6.43     22.47 o 
  -8   4   8      243.10      289.47     43.78 o 
  -7   4   8      224.22      231.07     31.81 o 
  -6   4   8     1254.41     1308.26     44.55 o 
  -5   4   8      173.83      211.90     23.64 o 
  -4   4   8     1644.96     1918.84     40.86 o 
  -3   4   8       82.58      133.52     15.21 o 
  -2   4   8      795.92      789.07     23.68 o 
  -1   4   8        4.80       -4.72      8.31 o 
   0   4   8       81.80       90.00     12.96 o 
   1   4   8       25.40       -6.18      8.28 o 
   2   4   8      574.71      580.56     23.26 o 
   3   4   8       94.07      128.01     14.74 o 
   4   4   8      342.60      297.96     18.07 o 
   5   4   8      114.01      122.95     17.47 o 
   6   4   8      273.01      312.44     22.94 o 
   7   4   8       27.98       22.76     17.98 o 
  -9   5   8      302.62      361.34     37.21 o 
  -8   5   8      148.09      141.08     27.84 o 
  -7   5   8      561.58      623.40     49.18 o 
  -6   5   8      230.62      238.74     26.16 o 
  -5   5   8      851.10      814.78     34.11 o 
  -4   5   8       10.41       -4.20     11.59 o 
  -3   5   8      703.08      729.01     24.33 o 
  -2   5   8       12.66       19.01     11.07 o 
  -1   5   8      182.65      264.27     21.55 o 
   0   5   8       23.04       21.68      9.13 o 
   1   5   8      363.54      303.46     15.57 o 
   2   5   8       91.64      107.30     16.73 o 
   3   5   8      154.55      110.82     25.15 o 
   4   5   8       49.44       57.28     13.89 o 
   5   5   8     1093.11     1143.36     34.44 o 
   6   5   8      166.73      165.76     20.70 o 
  -9   6   8       29.31       31.91     24.60 o 
  -8   6   8      375.50      333.86     36.67 o 
  -7   6   8       10.44       13.41     20.83 o 
  -6   6   8      340.14      384.80     28.95 o 
  -5   6   8       51.74       43.50     27.48 o 
  -4   6   8     1240.49     1454.20     35.63 o 
  -3   6   8        4.15       -9.61     12.09 o 
  -2   6   8      486.30      435.20     29.24 o 
  -1   6   8       43.83       47.97     14.54 o 
   0   6   8       63.21       57.75     13.93 o 
   1   6   8      447.26      515.97     22.97 o 
   2   6   8      643.52      734.88     26.70 o 
   3   6   8        0.13       -2.01     10.82 o 
   4   6   8     1069.29     1001.69     30.38 o 
   5   6   8      268.59      254.32     21.82 o 
   6   6   8      288.62      257.38     70.20 o 
  -8   7   8      101.22       90.19     26.08 o 
  -7   7   8      327.58      376.50     40.78 o 
  -6   7   8       34.24       31.87     20.73 o 
  -5   7   8      200.06      168.18     23.46 o 
  -4   7   8       35.49       52.72     18.42 o 
  -3   7   8      816.96      866.02     26.64 o 
  -2   7   8      312.68      346.65     22.13 o 
  -1   7   8      426.19      496.29     24.39 o 
   0   7   8       28.75       41.45     13.56 o 
   1   7   8        6.53       12.21     12.03 o 
   2   7   8        4.81       -6.70     12.12 o 
   3   7   8     1467.47     1470.93     39.52 o 
   4   7   8      207.78      225.94     20.63 o 
   5   7   8      185.17      212.09     21.39 o 
   6   7   8       11.42       16.38     17.90 o 
  -8   8   8      778.87      746.86     39.41 o 
  -7   8   8       76.85       59.11     23.35 o 
  -6   8   8      244.30      283.51     29.49 o 
  -5   8   8       36.68       35.01     20.40 o 
  -4   8   8      529.15      547.82     29.88 o 
  -3   8   8       46.37       15.28     16.96 o 
  -2   8   8      555.07      541.18     27.15 o 
  -1   8   8       70.52       74.81     16.04 o 
   0   8   8      334.17      325.84     22.09 o 
   1   8   8      391.92      347.81     20.81 o 
   2   8   8       35.75       28.94     15.64 o 
   3   8   8        5.32        5.33     13.46 o 
   4   8   8      705.62      631.78     35.42 o 
   5   8   8       16.40        9.85     15.02 o 
   6   8   8      344.41      413.15     44.17 o 
  -8   9   8       56.16       31.05     34.59 o 
  -7   9   8      823.84      850.58     39.76 o 
  -6   9   8       48.67       32.67     23.16 o 
  -5   9   8      939.68      902.03     37.66 o 
  -4   9   8      246.38      121.70     29.34 o 
  -3   9   8      171.51      191.46     23.60 o 
  -2   9   8       81.98       78.33     18.14 o 
  -1   9   8      675.03      685.37     28.94 o 
   0   9   8        3.39        1.24     13.68 o 
   1   9   8       81.30       43.76     15.47 o 
   2   9   8      190.57      200.84     43.87 o 
   3   9   8      416.11      432.58     26.51 o 
   4   9   8       79.22       71.21     21.19 o 
   5   9   8      264.49      271.22     31.20 o 
  -7  10   8        3.73      -16.32     24.31 o 
  -6  10   8      401.38      413.90     32.49 o 
  -5  10   8        2.48       -5.30     21.13 o 
  -4  10   8      849.61      904.95     55.25 o 
  -3  10   8       34.94       21.38     23.35 o 
  -2  10   8      526.45      547.26     28.43 o 
  -1  10   8      234.01      260.95     23.74 o 
   0  10   8      199.89      233.60     21.94 o 
   1  10   8      118.55      103.87     17.81 o 
   2  10   8      228.49      232.98     22.21 o 
   3  10   8       36.22       44.50     17.39 o 
   4  10   8      160.37      155.10     22.12 o 
   5  10   8       31.58        8.87     20.47 o 
  -7  11   8      906.91     1011.61     45.06 o 
  -6  11   8        1.81      -33.82     33.82 o 
  -5  11   8      215.24      299.43     34.77 o 
  -4  11   8        1.00      -15.92     30.89 o 
  -3  11   8      529.52      554.80     30.55 o 
  -2  11   8      553.89      548.85     29.24 o 
  -1  11   8      282.88      264.15     25.33 o 
   0  11   8       37.50        1.15     20.69 o 
   1  11   8      279.11      289.97     24.86 o 
   2  11   8      392.38      430.89     25.95 o 
   3  11   8      135.12      214.31     23.15 o 
   4  11   8      140.49      191.15     23.45 o 
  -6  12   8      602.39      685.95     44.50 o 
  -5  12   8        6.41      -32.11     33.26 o 
  -4  12   8      140.85      108.47     38.99 o 
  -3  12   8       16.44       45.79     33.00 o 
  -2  12   8      197.56      283.86     30.07 o 
  -1  12   8        0.04        3.11     16.68 o 
   0  12   8      503.12      512.44     28.04 o 
   1  12   8      222.76      218.77     24.13 o 
   2  12   8      283.03      304.37     26.13 o 
   3  12   8       31.01       36.79     17.81 o 
   4  12   8      114.47      129.65     42.54 o 
  -5  13   8      134.15      150.64     46.00 o 
  -4  13   8        2.01       -0.83     36.33 o 
  -3  13   8      248.74      242.12     44.54 o 
  -2  13   8        6.69       -1.74     19.73 o 
  -1  13   8      194.62      175.10     24.24 o 
   0  13   8       74.84       57.83     31.82 o 
   1  13   8      304.31      313.41     55.50 o 
   2  13   8        0.77       33.98     24.27 o 
   3  13   8      175.75      213.22     25.46 o 
  -4  14   8       80.86      111.54     42.44 o 
  -3  14   8        4.42       25.38     39.06 o 
  -2  14   8      308.23      351.88     31.53 o 
  -1  14   8        8.49       18.52     22.20 o 
   0  14   8      420.16      447.17     49.62 o 
   1  14   8       20.98       -5.05     34.64 o 
   2  14   8      107.22       91.88     22.60 o 
  -3  15   8       69.40       66.22     43.21 o 
  -2  15   8        8.19        2.01     35.76 o 
  -1  15   8      291.78      317.51     31.76 o 
   0  15   8        0.78      -19.91     19.91 o 
   1  15   8      239.97      277.03     29.69 o 
  -7   0   9      279.28      215.91     41.03 o 
  -5   0   9      991.35     1079.96     56.71 o 
  -3   0   9        9.02       -0.79     17.98 o 
  -1   0   9     2067.36     1826.48     44.56 o 
   1   0   9      195.31      204.05     20.70 o 
   3   0   9       52.01       50.30     18.65 o 
   5   0   9      491.99      411.22     31.69 o 
  -8   1   9       77.35       79.43     23.86 o 
  -7   1   9       96.49       93.64     23.47 o 
  -6   1   9      515.37      442.82     29.67 o 
  -5   1   9       16.76       16.81     17.38 o 
  -4   1   9      366.73      361.22     21.55 o 
  -3   1   9      312.26      301.94     39.88 o 
  -2   1   9      885.73     1053.65     32.71 o 
  -1   1   9       61.38       34.59     10.64 o 
   0   1   9     1202.06     1309.53     33.21 o 
   1   1   9       44.46       10.73     10.57 o 
   2   1   9       52.88       28.06     11.51 o 
   3   1   9       38.19       -5.68     11.74 o 
   4   1   9      107.37       76.04     15.23 o 
   5   1   9       20.28        2.22     14.30 o 
   6   1   9      797.67      830.29     31.79 o 
  -8   2   9       70.48       56.64     42.89 o 
  -7   2   9      212.83      196.41     26.91 o 
  -6   2   9       48.17       76.20     21.66 o 
  -5   2   9      448.16      443.32     51.45 o 
  -4   2   9        4.31       -8.46     13.30 o 
  -3   2   9      552.01      566.14     19.13 o 
  -2   2   9       27.06        6.02     12.01 o 
  -1   2   9      545.79      489.23     18.77 o 
   0   2   9       11.52       12.52      9.99 o 
   1   2   9      736.23      732.22     23.86 o 
   2   2   9        0.02       -5.85     11.05 o 
   3   2   9      357.27      372.67     22.82 o 
   4   2   9        8.63       -3.65     12.64 o 
   5   2   9      448.35      386.43     22.39 o 
   6   2   9      301.37      318.66     25.94 o 
  -8   3   9       37.41       34.36     22.91 o 
  -7   3   9       70.16       58.49     29.73 o 
  -6   3   9      173.06      175.38     25.27 o 
  -5   3   9        2.40       -4.86     17.37 o 
  -4   3   9     1203.37     1252.26     33.77 o 
  -3   3   9       81.90       77.65     14.66 o 
  -2   3   9      298.13      302.08     17.10 o 
  -1   3   9      221.84      215.88     38.74 o 
   0   3   9      963.03     1005.01     24.93 o 
   1   3   9       93.01       33.52     11.95 o 
   2   3   9      768.45      704.35     24.03 o 
   3   3   9       47.43       14.07     14.78 o 
   4   3   9      327.22      289.41     19.00 o 
   5   3   9       11.90       -7.34     14.82 o 
   6   3   9      429.00      422.82     25.50 o 
  -8   4   9       16.13       11.34     22.94 o 
  -7   4   9      193.95      239.51     28.69 o 
  -6   4   9       90.90       80.56     21.85 o 
  -5   4   9      427.84      422.87     30.32 o 
  -4   4   9        5.27       11.35     13.84 o 
  -3   4   9      994.17      957.49     36.19 o 
  -2   4   9      106.23      129.04     19.03 o 
  -1   4   9      101.50      121.94     36.76 o 
   0   4   9        4.63        6.69      9.83 o 
   1   4   9     1126.20     1077.97     29.56 o 
   2   4   9       87.78      152.20     16.05 o 
   3   4   9      464.63      405.51     19.68 o 
   4   4   9       73.10      102.50     23.70 o 
   5   4   9      758.60      808.13     33.10 o 
  -8   5   9      171.44      145.19     27.58 o 
  -7   5   9        9.07        4.02     32.30 o 
  -6   5   9      302.03      333.43     30.55 o 
  -5   5   9       85.37       96.97     21.99 o 
  -4   5   9      584.51      711.07     49.42 o 
  -3   5   9      161.59      141.89     21.49 o 
  -2   5   9      956.59      921.35     34.06 o 
  -1   5   9      242.69      305.97     24.21 o 
   0   5   9      159.54      148.82     41.64 o 
   1   5   9       69.88       52.32     14.89 o 
   2   5   9      729.11      771.69     25.52 o 
   3   5   9        1.63        0.30     12.53 o 
   4   5   9      461.07      433.47     22.00 o 
   5   5   9       99.58       50.73     16.91 o 
  -8   6   9       16.25       24.47     26.05 o 
  -7   6   9      275.02      304.94     37.41 o 
  -6   6   9        4.99       -3.78     21.11 o 
  -5   6   9      462.61      445.34     43.36 o 
  -4   6   9       14.11        8.39     14.49 o 
  -3   6   9      382.81      364.58     34.75 o 
  -2   6   9       53.77       38.19     17.43 o 
  -1   6   9      560.82      647.46     28.39 o 
   0   6   9        0.15        4.40     13.77 o 
   1   6   9       69.81       66.34     16.15 o 
   2   6   9       41.70       57.92     18.63 o 
   3   6   9      680.26      548.45     25.73 o 
   4   6   9      104.26      107.25     24.43 o 
   5   6   9      297.86      370.38     23.29 o 
  -7   7   9        1.41      -15.58     23.81 o 
  -6   7   9      348.61      417.35     34.28 o 
  -5   7   9        0.11       27.40     21.43 o 
  -4   7   9      195.66      208.10     26.04 o 
  -3   7   9        6.41       -5.02     16.67 o 
  -2   7   9     1390.14     1347.88     42.30 o 
  -1   7   9        1.12        2.39     20.09 o 
   0   7   9      119.67      115.53     18.82 o 
   1   7   9      135.88      106.76     17.88 o 
   2   7   9      181.15      245.40     22.45 o 
   3   7   9        2.82       -7.90     16.77 o 
   4   7   9      343.54      330.05     29.02 o 
   5   7   9       34.95       36.57     17.36 o 
  -7   8   9      195.49      232.57     31.96 o 
  -6   8   9        1.67        6.72     24.38 o 
  -5   8   9      219.55      221.58     38.19 o 
  -4   8   9       25.14       34.61     31.97 o 
  -3   8   9      647.58      694.92     54.64 o 
  -2   8   9       17.17       26.27     18.80 o 
  -1   8   9      764.04      786.75     32.38 o 
   0   8   9       29.63       47.34     19.27 o 
   1   8   9       58.25       63.75     16.81 o 
   2   8   9        2.30       -3.68     14.49 o 
   3   8   9      614.92      565.84     34.44 o 
   4   8   9       24.63       18.86     20.09 o 
  -7   9   9        1.07      -17.44     26.26 o 
  -6   9   9       25.43       16.69     26.40 o 
  -5   9   9       15.34      -10.18     33.38 o 
  -4   9   9      619.64      475.04     45.15 o 
  -3   9   9        9.47        5.38     20.11 o 
  -2   9   9      715.59      734.55     33.21 o 
  -1   9   9       14.42       21.71     17.13 o 
   0   9   9      365.36      378.32     39.09 o 
   1   9   9      181.63      157.80     21.18 o 
   2   9   9      355.39      347.82     55.87 o 
   3   9   9       48.25       62.64     21.80 o 
   4   9   9      457.08      432.30     34.02 o 
  -6  10   9       52.65      111.04     71.85 o 
  -5  10   9       81.45       73.08     36.90 o 
  -4  10   9       27.73        6.80     32.75 o 
  -3  10   9     1586.49     1661.49     51.55 o 
  -2  10   9       28.62       43.61     19.78 o 
  -1  10   9      180.68      160.08     38.00 o 
   0  10   9        6.08        3.32     16.36 o 
   1  10   9      454.43      411.74     26.23 o 
   2  10   9      291.72      339.98     52.63 o 
   3  10   9      333.99      357.16     41.93 o 
  -5  11   9       14.37      -15.73     36.73 o 
  -4  11   9      620.43      555.68     51.06 o 
  -3  11   9       41.83       38.48     20.97 o 
  -2  11   9      129.69      146.56     24.84 o 
  -1  11   9        7.63       -0.67     22.40 o 
   0  11   9     1023.24     1092.02     39.42 o 
   1  11   9       11.94       23.59     20.49 o 
   2  11   9      118.98      114.74     22.04 o 
   3  11   9       23.63       38.93     26.87 o 
  -5  12   9      221.93      268.07     51.10 o 
  -4  12   9      161.66      198.95     44.16 o 
  -3  12   9      610.43      679.24     35.78 o 
  -2  12   9       62.44       41.63     21.95 o 
  -1  12   9      185.61      171.40     25.71 o 
   0  12   9       45.80        7.85     24.08 o 
   1  12   9      285.48      352.92     32.82 o 
   2  12   9       13.08       12.55     19.46 o 
  -3  13   9        3.84      -18.25     37.72 o 
  -2  13   9      363.79      396.64     34.47 o 
  -1  13   9       31.18       29.99     21.34 o 
   0  13   9      162.13      176.06     26.16 o 
   1  13   9       37.72       43.05     21.78 o 
  -6   0  10      537.92      548.35     48.65 o 
  -4   0  10     2106.06     1848.16     51.55 o 
  -2   0  10      342.57      399.22     26.09 o 
   0   0  10      910.63     1125.48     46.23 o 
   2   0  10      974.91      712.04     36.18 o 
   4   0  10      490.99      517.07     35.04 o 
  -7   1  10      152.21      169.11     28.28 o 
  -6   1  10       16.32       10.14     20.67 o 
  -5   1  10      385.49      457.49     30.53 o 
  -4   1  10      347.44      386.91     24.13 o 
  -3   1  10     1020.70     1182.12     28.15 o 
  -2   1  10       37.66       10.83     13.29 o 
  -1   1  10     2196.75     1977.39     46.53 o 
   0   1  10      111.07      105.91     15.97 o 
   1   1  10      267.54      264.16     17.33 o 
   2   1  10        2.70       -2.37     23.83 o 
   3   1  10      246.85      273.85     19.96 o 
   4   1  10        3.62       11.18     16.75 o 
  -7   2  10     1129.06     1227.75     48.20 o 
  -6   2  10      348.64      397.30     33.85 o 
  -5   2  10       67.55       46.42     29.97 o 
  -4   2  10      241.49      199.22     49.47 o 
  -3   2  10      146.52      192.46     20.29 o 
  -2   2  10      929.66      979.03     36.75 o 
  -1   2  10       20.12       21.37     14.55 o 
   0   2  10     1627.76     1750.94     42.18 o 
   1   2  10      123.37      139.35     21.32 o 
   2   2  10      247.77      226.68     19.56 o 
   3   2  10        4.74       -7.98     13.60 o 
   4   2  10      246.46      284.53     23.27 o 
  -7   3  10      199.08      252.02     48.50 o 
  -6   3  10      102.09       83.02     24.02 o 
  -5   3  10      753.88      686.09     36.15 o 
  -4   3  10       10.39       11.54     15.74 o 
  -3   3  10     1106.44     1117.42     40.36 o 
  -2   3  10       31.12       -9.45     16.58 o 
  -1   3  10       10.90        0.12     16.82 o 
   0   3  10       50.25       14.00     13.58 o 
   1   3  10     1150.50     1106.67     32.08 o 
   2   3  10       31.43       30.68     13.83 o 
   3   3  10      809.11      719.63     27.12 o 
   4   3  10        6.88      -10.58     46.32 o 
  -7   4  10       82.94       43.95     24.74 o 
  -6   4  10       96.25       95.64     32.64 o 
  -5   4  10      129.16      150.48     26.07 o 
  -4   4  10      108.19      100.50     18.66 o 
  -3   4  10       41.41        9.29     18.97 o 
  -2   4  10     1322.28     1299.09     42.43 o 
  -1   4  10       34.03       35.31     17.50 o 
   0   4  10      761.27      750.06     40.26 o 
   1   4  10       87.38       65.10     21.08 o 
   2   4  10      540.26      537.63     23.40 o 
   3   4  10      121.80       68.27     29.26 o 
   4   4  10      192.06      201.21     22.38 o 
  -7   5  10      230.79      267.07     49.35 o 
  -6   5  10       93.98       92.39     25.93 o 
  -5   5  10      281.46      312.01     31.02 o 
  -4   5  10      182.88      201.88     32.82 o 
  -3   5  10      283.02      255.89     28.17 o 
  -2   5  10       19.63        2.31     17.28 o 
  -1   5  10     1654.97     1751.93     48.99 o 
   0   5  10       84.19       57.82     17.35 o 
   1   5  10     1056.63     1032.78     46.23 o 
   2   5  10       11.93        3.22     18.33 o 
   3   5  10        3.79        7.68     14.74 o 
   4   5  10       42.54       46.65     18.06 o 
  -6   6  10      304.20      343.66     34.78 o 
  -5   6  10        7.83       43.21     33.93 o 
  -4   6  10      913.28     1009.19     41.26 o 
  -3   6  10        0.41       15.61     22.98 o 
  -2   6  10      438.37      396.75     29.25 o 
  -1   6  10       96.97      128.49     21.26 o 
   0   6  10      646.76      622.69     43.36 o 
   1   6  10       91.48       86.22     23.05 o 
   2   6  10     1250.35     1467.45     56.82 o 
   3   6  10       26.87       17.49     21.30 o 
  -6   7  10       48.09       35.71     35.66 o 
  -5   7  10      148.58      159.15     40.79 o 
  -4   7  10      157.75      151.41     26.47 o 
  -3   7  10      516.50      554.32     41.69 o 
  -2   7  10      265.58      291.05     28.42 o 
  -1   7  10     2757.12     2949.91     68.30 o 
   0   7  10      318.62      330.60     27.67 o 
   1   7  10      135.52      113.57     25.78 o 
   2   7  10      114.48       92.07     23.37 o 
   3   7  10      237.21      173.65     29.64 o 
  -5   8  10       29.72       24.98     37.68 o 
  -4   8  10      118.07      102.63     39.54 o 
  -3   8  10       10.66       -5.22     20.65 o 
  -2   8  10     1251.26     1233.15     76.18 o 
  -1   8  10       48.80       64.60     27.91 o 
   0   8  10      910.07      830.39     35.02 o 
   1   8  10       27.02        4.12     17.92 o 
   2   8  10      153.46      169.14     28.03 o 
  -5   9  10      480.07      455.50     57.64 o 
  -4   9  10        0.66      -35.42     35.42 o 
  -3   9  10      563.64      517.18     32.75 o 
  -2   9  10       51.95       23.31     20.18 o 
  -1   9  10       59.90       67.67     26.75 o 
   0   9  10        0.48      -11.74     18.19 o 
   1   9  10      587.28      591.40     44.54 o 
   2   9  10      194.82      212.27     31.99 o 
  -4  10  10      322.05      288.07     51.44 o 
  -3  10  10      182.71      234.62     30.21 o 
  -2  10  10      726.25      783.72     37.89 o 
  -1  10  10        7.60       -2.20     19.62 o 
   0  10  10      138.03      148.77     35.60 o 
   1  10  10      175.02      269.02     27.70 o 
  -3  11  10     1046.95      943.97     62.62 o 
  -2  11  10       18.14        6.64     23.19 o 
  -1  11  10       34.49       -0.82     20.64 o 
  -5   0  11       42.96       60.48     36.26 o 
  -3   0  11      525.13      510.69     41.58 o 
  -1   0  11      430.53      390.58     35.44 o 
   1   0  11      299.45      317.20     29.24 o 
  -5   1  11       23.21       19.74     23.79 o 
  -4   1  11        5.43       -2.92     18.38 o 
  -3   1  11        1.92      -20.41     20.41 o 
  -2   1  11      629.51      596.37     41.98 o 
  -1   1  11       30.32       12.48     17.24 o 
   0   1  11      308.84      248.74     75.17 o 
   1   1  11        9.86        3.99     15.42 o 
   2   1  11      282.88      222.72     41.15 o 
  -5   2  11      166.35      191.08     29.91 o 
  -4   2  11        2.03      -18.44     22.73 o 
  -3   2  11      242.94      245.94     53.75 o 
  -2   2  11        2.65       21.68     26.40 o 
  -1   2  11      415.01      410.84     35.20 o 
   0   2  11        0.01       -3.13     15.85 o 
   1   2  11      329.85      306.93     20.59 o 
   2   2  11      118.26       74.36     17.31 o 
  -5   3  11       65.09       67.66     26.67 o 
  -4   3  11      565.24      591.35     35.51 o 
  -3   3  11       23.34       12.44     21.81 o 
  -2   3  11      142.39      100.70     30.29 o 
  -1   3  11       19.35       14.23     24.77 o 
   0   3  11      246.19      176.91     30.74 o 
   1   3  11        7.29       15.31     22.06 o 
   2   3  11      131.53      166.24     29.02 o 
  -5   4  11      439.79      503.43     57.16 o 
  -4   4  11        0.43       25.30     25.16 o 
  -3   4  11       98.68      111.51     28.18 o 
  -2   4  11       27.97       12.60     20.58 o 
  -1   4  11      409.51      483.02     37.45 o 
   0   4  11        0.62      -21.68     21.68 o 
   1   4  11      468.34      447.59     34.89 o 
   2   4  11        0.19       28.22     22.23 o 
  -4   5  11      414.86      524.54     35.01 o 
  -3   5  11        1.79       -0.03     21.83 o 
  -2   5  11      153.87      124.73     41.86 o 
  -1   5  11       51.20       41.92     26.40 o 
   0   5  11      388.65      352.64     38.99 o 
   1   5  11       63.25       28.05     24.79 o 
  -4   6  11        0.16        1.06     24.41 o 
  -3   6  11      293.12      344.45     34.51 o 
  -2   6  11        0.30       -9.31     33.13 o 
  -1   6  11      517.76      607.07     34.01 o 
   0   6  11       91.74       77.67     27.82 o 
   1   6  11      278.16      257.00     35.16 o 
  -3   7  11        0.82        2.30     23.31 o 
  -2   7  11      268.70      230.29     30.06 o 
  -1   7  11       10.20        2.69     27.88 o 
   0   7  11      560.39      509.78     39.14 o 
                                                 
